# Supplementary material for: 3-Ethyl 5-methyl 2-hydr­oxy-6-methyl-4-(4-nitro­phen­yl)-2-trifluoro­methyl-1,2,3,4-tetra­hydro­pyridine-3,5-dicarboxyl­ate
Source: Acta Crystallogr Sect E Struct Rep Online. 2008 Aug 9;64(Pt 9):o1737. doi: 10.1107/S1600536808024835 (PMC2960706; doi:10.1107/S1600536808024835)
Supplement: Supplementary file 1 [file e-64-o1737-sup1.cif]

##############################################################################
###                                                                        ###
###        Electronic paper (Acta Crystallographica Section E)             ###
###                                                                        ###
##############################################################################
#                                                                            #
# This CIF contains the data in a paper accepted for publication in Acta     #
# Crystallographica Section E. It conforms to the requirements of Notes      #
# for Authors for Section E, and has been peer reviewed under the auspices   #
# of the IUCr Commission on Journals.                                        #
#                                                                            #
# Full details of the Crystallographic Information File format               #
# are given in the paper "The Crystallographic Information File (CIF):       #
# a New Standard Archive File for Crystallography" by S. R. Hall, F. H.      #
# Allen and I. D. Brown [Acta Cryst. (1991), A47, 655-685].                  #
#                                                                            #
# The current version of the core CIF dictionary is obtainable from          #
# ftp://ftp.iucr.org/pub/cif_core.dic. The current version number is 2.4.    #
#                                                                            #
# Software is freely available for graphical display of the structure(s) in  #
# this CIF.  For information consult the CIF home page http://www.iucr.org/  #
# cif/home.html                                                              #
#                                                                            #
# This file may be used for bona fide research purposes within the           #
# scientific community so long as proper attribution is given to the journal # 
# article from which it was obtained.                                        #
#                                                                            #
##############################################################################
                                             
data_I
_audit_creation_method     SHELXL-97
_chemical_name_systematic
;
3-Ethyl 5-methyl 2-hydroxy-6-methyl-4-(4-nitrophenyl)-2-trifluoromethyl-
1,2,3,4-tetrahydropyridine-3,5-dicarboxylate
;
_chemical_name_common     ?
_chemical_formula_moiety     'C18 H19 F3 N2 O7'
_chemical_formula_sum     'C18 H19 F3 N2 O7'
_chemical_formula_iupac     'C18 H19 F3 N2 O7'
_chemical_formula_weight     432.35
_chemical_melting_point     ?
_symmetry_cell_setting     Monoclinic
_symmetry_space_group_name_H-M     'C 2/c'
_symmetry_space_group_name_Hall     '-C 2yc'
loop_
    _symmetry_equiv_pos_as_xyz
    'x, y, z'
    '-x, y, -z+1/2'
    'x+1/2, y+1/2, z'
    '-x+1/2, y+1/2, -z+1/2'
    '-x, -y, -z'
    'x, -y, z-1/2'
    '-x+1/2, -y+1/2, -z'
    'x+1/2, -y+1/2, z-1/2'
_cell_length_a     28.678(6)
_cell_length_b     9.6678(19)
_cell_length_c     14.120(3)
_cell_angle_alpha     90.00
_cell_angle_beta     95.72(3)
_cell_angle_gamma     90.00
_cell_volume     3895.1(13)
_cell_formula_units_Z     8
_cell_measurement_reflns_used     3562
_cell_measurement_theta_min     2.2
_cell_measurement_theta_max     25.0
_cell_measurement_temperature     293(2)
_exptl_crystal_description     Prism
_exptl_crystal_colour     colourless
_exptl_crystal_size_max     0.16
_exptl_crystal_size_mid     0.16
_exptl_crystal_size_min     0.04
_exptl_crystal_density_diffrn     1.475
_exptl_crystal_density_meas     ?
_exptl_crystal_density_method     'not measured'
_exptl_crystal_F_000     1792
_exptl_absorpt_coefficient_mu     0.131
_exptl_absorpt_correction_type     multi-scan
_exptl_absorpt_process_details     '(CrystalClear; Rigaku/MSC, 2002)'
_exptl_absorpt_correction_T_min     0.9793
_exptl_absorpt_correction_T_max     0.9948
_exptl_special_details
;
;
_diffrn_ambient_temperature     293(2)
_diffrn_radiation_type     MoK\a
_diffrn_radiation_wavelength     0.71073
_diffrn_radiation_source     'rotating anode'
_diffrn_radiation_monochromator     confocal
_diffrn_measurement_device_type     'Rigaku Saturn'
_diffrn_measurement_method     \w
_diffrn_detector_area_resol_mean     7.31
_diffrn_reflns_number     11673
_diffrn_reflns_av_R_equivalents     0.0426
_diffrn_reflns_av_sigmaI/netI     0.0353
_diffrn_reflns_theta_min     2.22
_diffrn_reflns_theta_max     25.02
_diffrn_reflns_theta_full     25.02
_diffrn_measured_fraction_theta_max     0.998
_diffrn_measured_fraction_theta_full     0.998
_diffrn_reflns_limit_h_min     -33
_diffrn_reflns_limit_h_max     34
_diffrn_reflns_limit_k_min     -11
_diffrn_reflns_limit_k_max     11
_diffrn_reflns_limit_l_min     -16
_diffrn_reflns_limit_l_max     12
_diffrn_standards_number     0
_diffrn_standards_interval_count     .
_diffrn_standards_interval_time     .
_diffrn_standards_decay_%     ?
_refine_special_details
;
Refinement of <i>F</i>^2^ against ALL reflections. The weighted <i>R</i>-factor
<i>wR</i> and goodness of fit <i>S</i> are based on <i>F</i>^2^, conventional
<i>R</i>-factors <i>R</i> are based on <i>F</i>, with <i>F</i> set to zero for
negative <i>F</i>^2^. The threshold expression of <i>F</i>^2^ >
\s(<i>F</i>^2^) is used only for calculating <i>R</i>-factors(gt) <i>etc</i>.
and is not relevant to the choice of reflections for refinement.
<i>R</i>-factors based on <i>F</i>^2^ are statistically about twice as large
as those based on <i>F</i>, and <i>R</i>- factors based on ALL data will be
even larger.
;
_reflns_number_total     3438
_reflns_number_gt     2572
_reflns_threshold_expression     I>2\s(I)
_refine_ls_structure_factor_coef     Fsqd
_refine_ls_matrix_type     full
_refine_ls_R_factor_all     0.0703
_refine_ls_R_factor_gt     0.0520
_refine_ls_wR_factor_gt     0.1360
_refine_ls_wR_factor_ref     0.1499
_refine_ls_goodness_of_fit_ref     1.062
_refine_ls_restrained_S_all     1.077
_refine_ls_number_reflns     3438
_refine_ls_number_parameters     284
_refine_ls_number_restraints     14
_refine_ls_hydrogen_treatment     constr
_refine_ls_weighting_scheme     calc
_refine_ls_weighting_details
                 'calc w=1/[\s^2^(Fo^2^)+(0.0873P)^2^] where P=(Fo^2^+2Fc^2^)/3'
_atom_sites_solution_hydrogens     geom
_atom_sites_solution_primary     direct
_atom_sites_solution_secondary     difmap
_refine_ls_shift/su_max     0.001
_refine_ls_shift/su_mean     0.000
_refine_diff_density_max     0.222
_refine_diff_density_min     -0.205
_refine_ls_extinction_method     none
_refine_ls_extinction_coef     ?
loop_
    _atom_type_symbol
    _atom_type_description
    _atom_type_scat_dispersion_real
    _atom_type_scat_dispersion_imag
    _atom_type_scat_source
    'C' 'C' 0.0033 0.0016
                         'International Tables Vol C Tables 4.2.6.8 and 6.1.1.4'
    'H' 'H' 0.0000 0.0000
                         'International Tables Vol C Tables 4.2.6.8 and 6.1.1.4'
    'N' 'N' 0.0061 0.0033
                         'International Tables Vol C Tables 4.2.6.8 and 6.1.1.4'
    'O' 'O' 0.0106 0.0060
                         'International Tables Vol C Tables 4.2.6.8 and 6.1.1.4'
    'F' 'F' 0.0171 0.0103
                         'International Tables Vol C Tables 4.2.6.8 and 6.1.1.4'
_computing_data_collection     'CrystalClear (Rigaku/MSC, 2002)'
_computing_cell_refinement     'CrystalClear (Rigaku/MSC, 2002)'
_computing_data_reduction     'CrystalClear (Rigaku/MSC, 2002)'
_computing_structure_solution     'SHELXS97 (Sheldrick, 2008)'
_computing_structure_refinement     'SHELXL97 (Sheldrick, 2008)'
_computing_molecular_graphics     'SHELXTL (Sheldrick, 2008)'
_computing_publication_material     'SHELXTL (Sheldrick, 2008)'
loop_
    _atom_site_type_symbol
    _atom_site_label
    _atom_site_fract_x
    _atom_site_fract_y
    _atom_site_fract_z
    _atom_site_U_iso_or_equiv
    _atom_site_adp_type
    _atom_site_calc_flag
    _atom_site_refinement_flags
    _atom_site_occupancy
    _atom_site_disorder_assembly
    _atom_site_disorder_group
    F F1 0.08689(6) 0.58977(17) 0.93658(13) 0.0775(5) Uani d . 1 . .
    F F2 0.15032(7) 0.70065(15) 0.97856(12) 0.0800(6) Uani d . 1 . .
    F F3 0.12464(6) 0.68534(15) 0.83137(11) 0.0725(5) Uani d . 1 . .
    O O1 0.0452(7) -0.100(2) 0.5112(8) 0.086(6) Uani d PDU 0.220(15) A 1
    O O1' 0.06713(19) -0.1837(7) 0.5322(3) 0.090(2) Uani d PDU 0.780(15) A 2
    O O2 0.01478(8) -0.1793(3) 0.63009(19) 0.0972(9) Uani d . 1 A .
    O O3 0.13847(6) 0.44788(18) 0.67834(12) 0.0545(5) Uani d . 1 . .
    O O4 0.06795(6) 0.44145(19) 0.73469(12) 0.0594(5) Uani d . 1 . .
    O O5 0.21673(6) 0.00503(18) 1.01751(13) 0.0546(5) Uani d . 1 . .
    O O6 0.21490(6) 0.01870(17) 0.85947(12) 0.0512(5) Uani d . 1 . .
    O O7 0.19972(6) 0.52220(18) 0.86560(12) 0.0512(5) Uani d . 1 . .
    H H7 0.2218 0.5189 0.9071 0.077 Uiso calc R 1 . .
    N N1 0.05038(9) -0.1349(3) 0.6024(2) 0.0738(8) Uani d D 1 . .
    N N2 0.16656(7) 0.42268(18) 0.99703(13) 0.0432(5) Uani d . 1 . .
    H H2 0.1630 0.4725 1.0463 0.052 Uiso calc R 1 . .
    C C1 0.13495(7) 0.1409(2) 0.77500(16) 0.0353(5) Uani d . 1 . .
    C C2 0.14347(8) 0.1173(2) 0.68116(16) 0.0424(6) Uani d . 1 A .
    H H2A 0.1683 0.1621 0.6565 0.051 Uiso calc R 1 . .
    C C3 0.11549(9) 0.0281(2) 0.62409(18) 0.0485(6) Uani d . 1 . .
    H H3 0.1210 0.0132 0.5611 0.058 Uiso calc R 1 A .
    C C4 0.07957(8) -0.0378(2) 0.66212(18) 0.0469(6) Uani d . 1 A .
    C C5 0.07026(9) -0.0190(3) 0.75489(19) 0.0502(6) Uani d . 1 . .
    H H5 0.0458 -0.0659 0.7793 0.060 Uiso calc R 1 A .
    C C6 0.09829(8) 0.0715(2) 0.81067(17) 0.0446(6) Uani d . 1 A .
    H H6 0.0924 0.0860 0.8735 0.053 Uiso calc R 1 . .
    C C7 0.16340(7) 0.2485(2) 0.83367(15) 0.0365(5) Uani d . 1 . .
    H H7A 0.1902 0.2747 0.7996 0.044 Uiso calc R 1 . .
    C C8 0.18168(7) 0.2018(2) 0.93315(15) 0.0354(5) Uani d . 1 . .
    C C9 0.18004(7) 0.2873(2) 1.00940(15) 0.0368(5) Uani d . 1 . .
    C C10 0.15830(8) 0.4834(2) 0.90448(17) 0.0427(6) Uani d . 1 . .
    C C11 0.13175(8) 0.3763(2) 0.83985(16) 0.0373(5) Uani d . 1 . .
    H H11 0.1044 0.3473 0.8711 0.045 Uiso calc R 1 . .
    C C12 0.11414(9) 0.4275(2) 0.74130(17) 0.0418(6) Uani d . 1 . .
    C C13 0.04231(12) 0.4735(4) 0.6429(2) 0.0755(9) Uani d . 1 . .
    H H13A 0.0637 0.5090 0.5997 0.091 Uiso calc R 1 . .
    H H13B 0.0189 0.5439 0.6509 0.091 Uiso calc R 1 . .
    C C14 0.01957(13) 0.3484(4) 0.6032(2) 0.0918(11) Uani d . 1 . .
    H H14A 0.0430 0.2830 0.5884 0.138 Uiso calc R 1 . .
    H H14B -0.0001 0.3712 0.5462 0.138 Uiso calc R 1 . .
    H H14C 0.0008 0.3086 0.6488 0.138 Uiso calc R 1 . .
    C C15 0.20522(8) 0.0677(2) 0.94376(17) 0.0396(5) Uani d . 1 . .
    C C16 0.23732(10) -0.1148(3) 0.8569(2) 0.0651(8) Uani d . 1 . .
    H H16A 0.2607 -0.1231 0.9101 0.098 Uiso d R 1 . .
    H H16B 0.2518 -0.1237 0.7987 0.098 Uiso d R 1 . .
    H H16C 0.2143 -0.1864 0.8601 0.098 Uiso d R 1 . .
    C C17 0.19319(8) 0.2520(2) 1.11186(15) 0.0460(6) Uani d . 1 . .
    H H17A 0.1907 0.3331 1.1502 0.069 Uiso calc R 1 . .
    H H17B 0.2249 0.2184 1.1198 0.069 Uiso calc R 1 . .
    H H17C 0.1725 0.1818 1.1313 0.069 Uiso calc R 1 . .
    C C18 0.12955(10) 0.6156(2) 0.91287(19) 0.0543(7) Uani d . 1 . .
loop_
    _atom_site_aniso_label
    _atom_site_aniso_U_11
    _atom_site_aniso_U_22
    _atom_site_aniso_U_33
    _atom_site_aniso_U_12
    _atom_site_aniso_U_13
    _atom_site_aniso_U_23
    F1 0.0761(12) 0.0770(11) 0.0819(13) 0.0222(9) 0.0199(10) -0.0030(9)
    F2 0.1242(15) 0.0509(9) 0.0612(11) 0.0076(9) -0.0094(10) -0.0176(8)
    F3 0.1081(13) 0.0524(9) 0.0544(10) 0.0161(8) -0.0046(9) 0.0094(7)
    O1 0.085(8) 0.118(10) 0.055(7) -0.032(7) 0.008(5) -0.026(6)
    O1' 0.093(3) 0.111(4) 0.069(2) -0.038(3) 0.023(2) -0.052(2)
    O2 0.0728(14) 0.1166(18) 0.1066(19) -0.0437(14) 0.0303(14) -0.0568(16)
    O3 0.0674(11) 0.0622(11) 0.0344(10) -0.0019(8) 0.0074(9) 0.0101(8)
    O4 0.0528(11) 0.0799(12) 0.0425(11) 0.0022(9) -0.0094(9) 0.0098(9)
    O5 0.0621(11) 0.0555(10) 0.0458(11) 0.0078(8) 0.0028(9) 0.0114(9)
    O6 0.0595(11) 0.0521(10) 0.0420(10) 0.0109(8) 0.0042(9) -0.0055(8)
    O7 0.0536(10) 0.0592(10) 0.0403(10) -0.0162(9) 0.0018(8) 0.0045(8)
    N1 0.0681(16) 0.0885(18) 0.0668(18) -0.0311(14) 0.0167(14) -0.0349(15)
    N2 0.0620(13) 0.0418(10) 0.0254(10) 0.0000(9) 0.0027(9) -0.0041(8)
    C1 0.0372(12) 0.0379(11) 0.0307(12) 0.0012(9) 0.0025(10) -0.0011(9)
    C2 0.0468(13) 0.0470(13) 0.0348(13) -0.0064(11) 0.0109(11) -0.0042(11)
    C3 0.0543(15) 0.0555(14) 0.0368(14) -0.0044(12) 0.0099(12) -0.0133(11)
    C4 0.0476(14) 0.0504(13) 0.0425(14) -0.0070(11) 0.0032(12) -0.0148(11)
    C5 0.0478(14) 0.0553(14) 0.0487(15) -0.0135(12) 0.0103(12) -0.0045(12)
    C6 0.0506(14) 0.0524(13) 0.0318(13) -0.0075(11) 0.0097(11) -0.0045(11)
    C7 0.0392(12) 0.0414(11) 0.0291(11) -0.0038(9) 0.0047(10) 0.0004(10)
    C8 0.0356(11) 0.0421(11) 0.0286(12) -0.0036(9) 0.0028(9) 0.0022(9)
    C9 0.0360(11) 0.0447(12) 0.0294(12) -0.0058(10) 0.0008(9) 0.0023(10)
    C10 0.0536(14) 0.0420(12) 0.0320(13) -0.0026(10) 0.0022(11) 0.0012(10)
    C11 0.0420(12) 0.0408(11) 0.0291(12) -0.0032(10) 0.0030(10) 0.0001(9)
    C12 0.0521(14) 0.0390(12) 0.0338(13) -0.0027(10) 0.0016(12) 0.0007(10)
    C13 0.076(2) 0.095(2) 0.0499(18) 0.0053(18) -0.0195(16) 0.0128(17)
    C14 0.091(2) 0.114(3) 0.065(2) -0.019(2) -0.0149(19) -0.008(2)
    C15 0.0373(12) 0.0449(12) 0.0363(13) -0.0063(10) 0.0015(10) -0.0001(11)
    C16 0.0681(18) 0.0536(15) 0.072(2) 0.0125(13) 0.0009(16) -0.0161(14)
    C17 0.0544(14) 0.0520(13) 0.0309(13) -0.0051(11) 0.0000(11) 0.0020(11)
    C18 0.0761(19) 0.0455(14) 0.0403(15) 0.0047(13) 0.0008(14) -0.0029(12)
_geom_special_details
;
All e.s.d.'s (except the e.s.d. in the dihedral angle between two l.s. planes)
are estimated using the full covariance matrix. The cell e.s.d.'s are taken
into account individually in the estimation of e.s.d.'s in distances, angles
and torsion angles; correlations between e.s.d.'s in cell parameters are only
used when they are defined by crystal symmetry. An approximate (isotropic)
treatment of cell e.s.d.'s is used for estimating e.s.d.'s involving l.s.
planes.
;
loop_
    _geom_bond_atom_site_label_1
    _geom_bond_atom_site_label_2
    _geom_bond_site_symmetry_2
    _geom_bond_distance
    _geom_bond_publ_flag
    F1 C18 . 1.324(3) ?
    F2 C18 . 1.335(3) ?
    F3 C18 . 1.329(3) ?
    O1 N1 . 1.325(13) ?
    O1' N1 . 1.237(4) ?
    O2 N1 . 1.208(3) ?
    O3 C12 . 1.200(3) ?
    O4 C12 . 1.326(3) ?
    O4 C13 . 1.458(3) ?
    O5 C15 . 1.221(3) ?
    O6 C15 . 1.336(3) ?
    O6 C16 . 1.444(3) ?
    O7 C10 . 1.408(3) ?
    O7 H7 . 0.82 ?
    N1 C4 . 1.467(3) ?
    N2 C9 . 1.371(3) ?
    N2 C10 . 1.431(3) ?
    N2 H2 . 0.86 ?
    C1 C6 . 1.384(3) ?
    C1 C2 . 1.390(3) ?
    C1 C7 . 1.516(3) ?
    C2 C3 . 1.381(3) ?
    C2 H2A . 0.93 ?
    C3 C4 . 1.366(3) ?
    C3 H3 . 0.93 ?
    C4 C5 . 1.375(4) ?
    C5 C6 . 1.380(3) ?
    C5 H5 . 0.93 ?
    C6 H6 . 0.93 ?
    C7 C8 . 1.518(3) ?
    C7 C11 . 1.541(3) ?
    C7 H7A . 0.98 ?
    C8 C9 . 1.362(3) ?
    C8 C15 . 1.462(3) ?
    C9 C17 . 1.498(3) ?
    C10 C18 . 1.532(3) ?
    C10 C11 . 1.532(3) ?
    C11 C12 . 1.515(3) ?
    C11 H11 . 0.98 ?
    C13 C14 . 1.459(5) ?
    C13 H13A . 0.97 ?
    C13 H13B . 0.97 ?
    C14 H14A . 0.96 ?
    C14 H14B . 0.96 ?
    C14 H14C . 0.96 ?
    C16 H16A . 0.96 ?
    C16 H16B . 0.96 ?
    C16 H16C . 0.96 ?
    C17 H17A . 0.96 ?
    C17 H17B . 0.96 ?
    C17 H17C . 0.96 ?
loop_
    _geom_angle_atom_site_label_1
    _geom_angle_atom_site_label_2
    _geom_angle_atom_site_label_3
    _geom_angle_site_symmetry_1
    _geom_angle_site_symmetry_3
    _geom_angle
    _geom_angle_publ_flag
    C12 O4 C13 . . 119.7(2) ?
    C15 O6 C16 . . 118.2(2) ?
    C10 O7 H7 . . 109.5 ?
    O2 N1 O1' . . 122.1(3) ?
    O1' N1 C4 . . 117.4(2) ?
    O2 N1 C4 . . 119.6(2) ?
    O2 N1 O1 . . 112.9(7) ?
    O1 N1 C4 . . 113.5(6) ?
    C9 N2 C10 . . 121.81(19) ?
    C9 N2 H2 . . 119.1 ?
    C10 N2 H2 . . 119.1 ?
    C6 C1 C2 . . 118.6(2) ?
    C6 C1 C7 . . 121.39(19) ?
    C2 C1 C7 . . 119.82(19) ?
    C3 C2 C1 . . 120.8(2) ?
    C3 C2 H2A . . 119.6 ?
    C1 C2 H2A . . 119.6 ?
    C4 C3 C2 . . 118.6(2) ?
    C4 C3 H3 . . 120.7 ?
    C2 C3 H3 . . 120.7 ?
    C3 C4 C5 . . 122.6(2) ?
    C3 C4 N1 . . 118.8(2) ?
    C5 C4 N1 . . 118.6(2) ?
    C4 C5 C6 . . 118.0(2) ?
    C4 C5 H5 . . 121.0 ?
    C6 C5 H5 . . 121.0 ?
    C5 C6 C1 . . 121.3(2) ?
    C5 C6 H6 . . 119.3 ?
    C1 C6 H6 . . 119.3 ?
    C1 C7 C8 . . 114.77(17) ?
    C1 C7 C11 . . 107.06(17) ?
    C8 C7 C11 . . 109.70(17) ?
    C1 C7 H7A . . 108.4 ?
    C8 C7 H7A . . 108.4 ?
    C11 C7 H7A . . 108.4 ?
    C9 C8 C15 . . 120.6(2) ?
    C9 C8 C7 . . 121.00(19) ?
    C15 C8 C7 . . 118.15(19) ?
    C8 C9 N2 . . 120.7(2) ?
    C8 C9 C17 . . 126.9(2) ?
    N2 C9 C17 . . 112.41(19) ?
    O7 C10 N2 . . 113.3(2) ?
    O7 C10 C18 . . 106.83(19) ?
    N2 C10 C18 . . 108.25(19) ?
    O7 C10 C11 . . 109.64(18) ?
    N2 C10 C11 . . 107.09(18) ?
    C18 C10 C11 . . 111.8(2) ?
    C12 C11 C10 . . 115.27(18) ?
    C12 C11 C7 . . 110.74(18) ?
    C10 C11 C7 . . 108.39(18) ?
    C12 C11 H11 . . 107.4 ?
    C10 C11 H11 . . 107.4 ?
    C7 C11 H11 . . 107.4 ?
    O3 C12 O4 . . 125.6(2) ?
    O3 C12 C11 . . 124.7(2) ?
    O4 C12 C11 . . 109.7(2) ?
    O4 C13 C14 . . 109.4(3) ?
    O4 C13 H13A . . 109.8 ?
    C14 C13 H13A . . 109.8 ?
    O4 C13 H13B . . 109.8 ?
    C14 C13 H13B . . 109.8 ?
    H13A C13 H13B . . 108.2 ?
    C13 C14 H14A . . 109.5 ?
    C13 C14 H14B . . 109.5 ?
    H14A C14 H14B . . 109.5 ?
    C13 C14 H14C . . 109.5 ?
    H14A C14 H14C . . 109.5 ?
    H14B C14 H14C . . 109.5 ?
    O5 C15 O6 . . 121.4(2) ?
    O5 C15 C8 . . 127.6(2) ?
    O6 C15 C8 . . 111.0(2) ?
    O6 C16 H16A . . 109.5 ?
    O6 C16 H16B . . 109.5 ?
    H16A C16 H16B . . 109.5 ?
    O6 C16 H16C . . 109.5 ?
    H16A C16 H16C . . 109.5 ?
    H16B C16 H16C . . 109.5 ?
    C9 C17 H17A . . 109.5 ?
    C9 C17 H17B . . 109.5 ?
    H17A C17 H17B . . 109.5 ?
    C9 C17 H17C . . 109.5 ?
    H17A C17 H17C . . 109.5 ?
    H17B C17 H17C . . 109.5 ?
    F1 C18 F3 . . 107.1(2) ?
    F1 C18 F2 . . 107.5(2) ?
    F3 C18 F2 . . 106.9(2) ?
    F1 C18 C10 . . 112.3(2) ?
    F3 C18 C10 . . 111.6(2) ?
    F2 C18 C10 . . 111.2(2) ?
loop_
    _geom_torsion_atom_site_label_1
    _geom_torsion_atom_site_label_2
    _geom_torsion_atom_site_label_3
    _geom_torsion_atom_site_label_4
    _geom_torsion_site_symmetry_1
    _geom_torsion_site_symmetry_2
    _geom_torsion_site_symmetry_3
    _geom_torsion_site_symmetry_4
    _geom_torsion
    _geom_torsion_publ_flag
    C6 C1 C2 C3 . . . . 1.0(3) ?
    C7 C1 C2 C3 . . . . -174.7(2) ?
    C1 C2 C3 C4 . . . . -0.7(4) ?
    C2 C3 C4 C5 . . . . -0.2(4) ?
    C2 C3 C4 N1 . . . . -178.7(2) ?
    O2 N1 C4 C3 . . . . -169.9(3) ?
    O1' N1 C4 C3 . . . . 20.9(6) ?
    O1 N1 C4 C3 . . . . -32.6(13) ?
    O2 N1 C4 C5 . . . . 11.5(4) ?
    O1' N1 C4 C5 . . . . -157.7(5) ?
    O1 N1 C4 C5 . . . . 148.8(12) ?
    C3 C4 C5 C6 . . . . 0.7(4) ?
    N1 C4 C5 C6 . . . . 179.3(2) ?
    C4 C5 C6 C1 . . . . -0.4(4) ?
    C2 C1 C6 C5 . . . . -0.4(3) ?
    C7 C1 C6 C5 . . . . 175.2(2) ?
    C6 C1 C7 C8 . . . . 50.4(3) ?
    C2 C1 C7 C8 . . . . -134.0(2) ?
    C6 C1 C7 C11 . . . . -71.6(3) ?
    C2 C1 C7 C11 . . . . 104.0(2) ?
    C1 C7 C8 C9 . . . . -137.4(2) ?
    C11 C7 C8 C9 . . . . -16.9(3) ?
    C1 C7 C8 C15 . . . . 48.4(2) ?
    C11 C7 C8 C15 . . . . 168.92(18) ?
    C15 C8 C9 N2 . . . . 166.91(19) ?
    C7 C8 C9 N2 . . . . -7.1(3) ?
    C15 C8 C9 C17 . . . . -11.1(3) ?
    C7 C8 C9 C17 . . . . 174.88(19) ?
    C10 N2 C9 C8 . . . . -6.4(3) ?
    C10 N2 C9 C17 . . . . 171.9(2) ?
    C9 N2 C10 O7 . . . . -79.4(3) ?
    C9 N2 C10 C18 . . . . 162.2(2) ?
    C9 N2 C10 C11 . . . . 41.6(3) ?
    O7 C10 C11 C12 . . . . -64.1(3) ?
    N2 C10 C11 C12 . . . . 172.51(19) ?
    C18 C10 C11 C12 . . . . 54.1(3) ?
    O7 C10 C11 C7 . . . . 60.6(2) ?
    N2 C10 C11 C7 . . . . -62.8(2) ?
    C18 C10 C11 C7 . . . . 178.84(19) ?
    C1 C7 C11 C12 . . . . -56.5(2) ?
    C8 C7 C11 C12 . . . . 178.39(18) ?
    C1 C7 C11 C10 . . . . 176.15(17) ?
    C8 C7 C11 C10 . . . . 51.0(2) ?
    C13 O4 C12 O3 . . . . 5.3(4) ?
    C13 O4 C12 C11 . . . . -172.6(2) ?
    C10 C11 C12 O3 . . . . 74.1(3) ?
    C7 C11 C12 O3 . . . . -49.4(3) ?
    C10 C11 C12 O4 . . . . -108.0(2) ?
    C7 C11 C12 O4 . . . . 128.5(2) ?
    C12 O4 C13 C14 . . . . 102.9(3) ?
    C16 O6 C15 O5 . . . . 3.2(3) ?
    C16 O6 C15 C8 . . . . -178.7(2) ?
    C9 C8 C15 O5 . . . . 16.0(3) ?
    C7 C8 C15 O5 . . . . -169.7(2) ?
    C9 C8 C15 O6 . . . . -161.96(19) ?
    C7 C8 C15 O6 . . . . 12.3(3) ?
    O7 C10 C18 F1 . . . . 171.4(2) ?
    N2 C10 C18 F1 . . . . -66.2(3) ?
    C11 C10 C18 F1 . . . . 51.5(3) ?
    O7 C10 C18 F3 . . . . 51.2(3) ?
    N2 C10 C18 F3 . . . . 173.5(2) ?
    C11 C10 C18 F3 . . . . -68.8(3) ?
    O7 C10 C18 F2 . . . . -68.1(3) ?
    N2 C10 C18 F2 . . . . 54.3(3) ?
    C11 C10 C18 F2 . . . . 172.0(2) ?
loop_
    _geom_hbond_atom_site_label_D
    _geom_hbond_atom_site_label_H
    _geom_hbond_atom_site_label_A
    _geom_hbond_site_symmetry_A
    _geom_hbond_distance_DH
    _geom_hbond_distance_HA
    _geom_hbond_distance_DA
    _geom_hbond_angle_DHA
    O7 H7 O5 7_557 0.82 1.98 2.783(3) 166
    N2 H2 O3 6_566 0.86 2.20 3.030(3) 163
    N2 H2 F2 . 0.86 2.42 2.735(2) 102
    C5 H5 O2 2_556 0.93 2.51 3.432(4) 171
data_global
_journal_date_recd_electronic     2008-07-22
_journal_date_accepted     2008-08-02
_journal_name_full     'Acta Crystallographica, Section E'
_journal_year     2008
_journal_volume     64
_journal_issue      9
_journal_page_first     o1737
_journal_page_last     o1737
_journal_paper_category     QO
_journal_coeditor_code     CI2642
_publ_contact_author_name     'Chang-Sheng Yao'
_publ_contact_author_address
;
School of Chemistry and Chemical Engineering
Xuzhou Normal University
Xuzhou 221116
People's Republic of China
KeyLaboratory of Biotechnology for Medicinal Plants
Xuzhou Normal University
Xuzhou 221116
People's Republic of China
;
_publ_contact_author_email     'chshengyaonk@mail.nankai.edu.cn'
_publ_contact_author_fax     '+86-516-83403164'
_publ_contact_author_phone     '+86-516-83403165'
_publ_section_title
;\
3-Ethyl 5-methyl
2-hydroxy-6-methyl-4-(4-nitrophenyl)-2-trifluoromethyl-1,2,3,4-\
tetrahydropyridine-3,5-dicarboxylate
;
loop_
    _publ_author_name
    _publ_author_footnote
    _publ_author_address
    'Yu, Chen-Xia' .
;
School of Chemistry and Chemical Engineering
Xuzhou Normal University
Xuzhou 221116
People's Republic of China
and
Key Laboratory of Biotechnology for Medicinal Plants
Xuzhou Normal University
Xuzhou 221116
People's Republic of China
;
    'Qian, Pei-Li' .
;
Kewen College
Xuzhou Normal University
Xuzhou 221116
People's Republic of China
;
    'Ping, Jia-Jing' .
;
Kewen College
Xuzhou Normal University
Xuzhou 221116
People's Republic of China
;
    'Yao, Chang-Sheng' .
;
School of Chemistry and Chemical Engineering
Xuzhou Normal University
Xuzhou 221116
People's Republic of China
and
Key Laboratory of Biotechnology for Medicinal Plants
Xuzhou Normal University
Xuzhou 221116
People's Republic of China
;
