# Supplementary material for: 3-Ethyl 5-methyl 2-hydr­oxy-6-methyl-4-(4-nitro­phen­yl)-2-trifluoro­methyl-1,2,3,4-tetra­hydro­pyridine-3,5-dicarboxyl­ate
Source: Acta Crystallogr Sect E Struct Rep Online. 2008 Aug 9;64(Pt 9):o1737. doi: 10.1107/S1600536808024835 (PMC2960706; doi:10.1107/S1600536808024835)
Supplement: Supplementary file 2 [file e-64-o1737-Isup2.hkl]

# 
# h,k,l, Fc-squared, Fo-squared, sigma(Fo-squared) and status flag 
# 
data_I
_shelx_title ' R61002E in C2/c' 
_shelx_refln_list_code          4 
_shelx_F_calc_maximum      309.10 
_exptl_crystal_F_000      1792.00 
_reflns_d_resolution_high  0.8403 
 
loop_ 
 _symmetry_equiv_pos_as_xyz 
 'x, y, z' 
 '-x, y, -z+1/2' 
 'x+1/2, y+1/2, z' 
 '-x+1/2, y+1/2, -z+1/2' 
 '-x, -y, -z' 
 'x, -y, z-1/2' 
 '-x+1/2, -y+1/2, -z' 
 'x+1/2, -y+1/2, z-1/2' 
 
_cell_length_a    28.6779 
_cell_length_b     9.6678 
_cell_length_c    14.1195 
_cell_angle_alpha  90.000 
_cell_angle_beta   95.724 
_cell_angle_gamma  90.000 
 
_shelx_F_squared_multiplier     1.000 
 
loop_ 
 _refln_index_h 
 _refln_index_k 
 _refln_index_l 
 _refln_F_squared_calc 
 _refln_F_squared_meas 
 _refln_F_squared_sigma 
 _refln_observed_status 
   6   0   0     7064.56     6167.55     63.47 o 
   8   0   0     3097.84     3191.03     63.76 o 
  10   0   0      316.82      249.05     21.66 o 
  12   0   0     5232.36     5191.49    187.72 o 
  14   0   0    17732.49    20388.62    305.05 o 
  16   0   0      811.81      816.23     35.88 o 
  18   0   0      452.61      372.52     24.60 o 
  20   0   0     1032.99     1190.72     56.37 o 
  22   0   0       94.68       92.52     32.74 o 
  24   0   0      282.33      334.74     20.93 o 
  26   0   0      352.81      333.55     51.19 o 
  28   0   0       16.51       21.43     14.49 o 
  30   0   0       16.08       24.31     26.46 o 
  32   0   0      110.85       83.59     64.58 o 
   1   1   0     6554.76     5576.88     45.27 o 
   3   1   0     8190.84     7521.06     62.26 o 
   5   1   0     4055.21     4502.85     69.95 o 
   7   1   0    52507.13    48437.11    354.09 o 
   9   1   0    16545.49    16034.47    208.11 o 
  11   1   0     1301.07     1231.18     17.18 o 
  13   1   0      581.54      510.61     16.74 o 
  15   1   0      114.91      142.30     16.31 o 
  17   1   0        0.00       12.79      4.62 o 
  19   1   0     1312.95     1260.99     27.22 o 
  21   1   0       89.58       95.46     17.59 o 
  23   1   0      187.55      159.97     16.93 o 
  25   1   0      701.39      812.92     25.02 o 
  27   1   0      299.14      369.17     32.01 o 
  29   1   0       53.75       43.36     17.03 o 
  31   1   0      471.80      473.33     47.51 o 
  33   1   0       55.93       46.91     44.31 o 
   0   2   0    59444.15    55334.31    278.48 o 
   2   2   0      277.49      266.05      7.94 o 
   4   2   0       94.18       79.40      7.00 o 
   6   2   0    55346.80    51399.34    284.44 o 
   8   2   0     1764.71     1366.17     34.51 o 
  10   2   0     2817.90     2870.90     46.47 o 
  12   2   0     6698.48     6806.67    152.12 o 
  14   2   0    11297.40    11987.72    289.72 o 
  16   2   0     4342.94     4371.14     40.75 o 
  18   2   0      348.81      324.13     17.55 o 
  20   2   0      141.06      100.51     15.71 o 
  22   2   0     1351.17     1242.34     48.84 o 
  24   2   0     1311.68     1263.21     28.93 o 
  26   2   0       58.25       40.12     14.53 o 
  28   2   0      276.49      269.92     34.77 o 
  30   2   0       36.86       31.83     12.72 o 
  32   2   0       58.42       19.71     19.69 o 
   1   3   0       75.49       54.13      8.80 o 
   3   3   0     7353.52     6541.03     62.58 o 
   5   3   0     4784.33     4583.52     66.06 o 
   7   3   0      209.02      286.02     12.37 o 
   9   3   0    23548.32    21688.05    248.08 o 
  11   3   0      124.48      103.39     18.43 o 
  13   3   0       85.26       71.55     13.51 o 
  15   3   0       30.67       65.07     12.16 o 
  17   3   0      138.77      133.88     14.57 o 
  19   3   0        5.08       20.65     10.13 o 
  21   3   0     2888.16     3171.92    113.34 o 
  23   3   0      814.96      830.88     36.97 o 
  25   3   0        8.76       14.95     14.42 o 
  27   3   0      189.69      204.85     79.91 o 
  29   3   0       11.82       14.98     19.84 o 
  31   3   0        6.38       22.06     26.19 o 
   0   4   0     4326.63     4475.90     89.59 o 
   2   4   0    15821.93    15577.86    139.58 o 
   4   4   0     2609.42     2698.02     38.81 o 
   6   4   0     1586.24     2043.65     37.88 o 
   8   4   0    23122.46    22591.94    206.00 o 
  10   4   0     3967.52     3765.26     51.92 o 
  12   4   0       86.68       50.32      9.46 o 
  14   4   0      503.26      345.55     30.88 o 
  16   4   0     1483.07     1603.98     59.08 o 
  18   4   0      936.46      989.63     47.83 o 
  20   4   0      141.09      119.55     17.54 o 
  22   4   0     2609.63     2409.68    136.90 o 
  24   4   0       23.57       51.12     16.15 o 
  26   4   0      679.41      684.29    152.39 o 
  28   4   0      178.18      168.79     46.91 o 
  30   4   0      117.62       42.44     27.90 o 
   1   5   0      683.69      771.19     20.92 o 
   3   5   0     1130.84     1137.77     21.87 o 
   5   5   0      616.10      669.24     17.57 o 
   7   5   0     6558.50     6970.18     66.35 o 
   9   5   0     2347.40     2271.40     36.97 o 
  11   5   0     1490.91     1399.31     19.36 o 
  13   5   0      676.67      594.86     19.81 o 
  15   5   0      176.97      182.90     19.10 o 
  17   5   0      510.75      480.57     62.93 o 
  19   5   0      287.34      274.96     27.59 o 
  21   5   0     3390.26     3495.46     86.85 o 
  23   5   0      397.12      377.20     52.65 o 
  25   5   0      267.35      217.33     61.61 o 
  27   5   0       50.76       26.88     16.44 o 
  29   5   0       20.97       31.82     18.12 o 
   0   6   0      544.22      514.75     28.87 o 
   2   6   0        3.15       14.39      8.02 o 
   4   6   0     2311.11     2405.46     58.31 o 
   6   6   0      106.79       89.10     12.72 o 
   8   6   0      378.81      348.21     18.17 o 
  10   6   0       20.72       28.46      8.33 o 
  12   6   0     2913.53     3184.82     75.61 o 
  14   6   0     2090.37     2141.72    106.76 o 
  16   6   0       95.00       90.47     20.03 o 
  18   6   0      253.91      267.68     29.87 o 
  20   6   0      181.47      177.95     27.99 o 
  22   6   0       35.28       20.20     12.95 o 
  24   6   0       44.30       35.86     20.18 o 
  26   6   0       46.89       64.40     24.48 o 
  28   6   0       83.33       77.77     23.25 o 
   1   7   0     2320.57     2285.81     48.12 o 
   3   7   0     1896.82     2121.06     39.37 o 
   5   7   0      245.70      211.22     26.86 o 
   7   7   0       30.28       20.68      7.02 o 
   9   7   0      154.51      198.92     15.89 o 
  11   7   0     1126.82     1280.87     38.57 o 
  13   7   0      860.49      892.45     53.06 o 
  15   7   0      237.60      217.83     32.05 o 
  17   7   0      448.06      466.12     48.89 o 
  19   7   0        8.09        7.13     11.99 o 
  21   7   0       98.66       72.30     19.93 o 
  23   7   0       97.44       49.59     19.30 o 
  25   7   0       92.66      136.39     26.04 o 
   0   8   0        3.79       39.86     21.92 o 
   2   8   0      895.72      971.92     25.48 o 
   4   8   0      783.35      676.48     39.54 o 
   6   8   0       19.26       17.34      6.31 o 
   8   8   0       31.43       11.41      7.74 o 
  10   8   0      273.38      246.84     34.97 o 
  12   8   0      518.25      575.50     47.54 o 
  14   8   0      357.24      268.20     42.44 o 
  16   8   0       46.18       26.77     18.83 o 
  18   8   0        1.22       33.75     21.39 o 
  20   8   0       58.33       37.82     18.78 o 
  22   8   0       68.86       53.24     24.32 o 
  24   8   0       53.79       63.47     23.21 o 
   1   9   0        2.35       17.45      8.98 o 
   3   9   0        1.26       26.56     10.13 o 
   5   9   0        3.48       13.73      9.29 o 
   7   9   0       49.68       26.15     11.64 o 
   9   9   0       15.12       19.50     11.80 o 
  11   9   0      382.84      274.28     67.90 o 
  13   9   0       34.89       47.55     20.08 o 
  15   9   0        6.13       12.60     13.42 o 
  17   9   0       47.05       41.03     13.11 o 
  19   9   0        0.43        8.29     13.36 o 
  21   9   0       33.41       37.60     16.14 o 
   0  10   0      202.37      195.71     65.29 o 
   2  10   0      212.27      225.08     20.08 o 
   4  10   0        0.09       14.85     10.39 o 
   6  10   0       22.06       32.29     14.97 o 
   8  10   0        1.43       23.04     11.60 o 
  10  10   0        4.48        2.94     14.88 o 
  12  10   0        1.09        5.24     14.29 o 
  14  10   0        4.17       40.22     17.32 o 
  16  10   0       17.85       18.73     16.31 o 
   1  11   0       50.35       47.48     18.25 o 
   3  11   0       28.49       11.48     15.11 o 
   5  11   0      204.97      183.57     36.45 o 
   7  11   0       63.49       51.06     16.13 o 
   9  11   0        0.27       30.63     16.44 o 
 -33   1   1        0.06        7.08     13.07 o 
 -31   1   1       31.97       64.56     15.85 o 
 -29   1   1      510.03      482.86     28.14 o 
 -27   1   1       37.23       19.83      9.25 o 
 -25   1   1       97.82       98.48     20.35 o 
 -23   1   1      421.01      406.66     27.83 o 
 -21   1   1       10.64       12.18      6.57 o 
 -19   1   1     2222.56     2227.87     56.44 o 
 -17   1   1       79.89      101.95     12.93 o 
 -15   1   1     4384.11     4130.05     51.19 o 
 -13   1   1     3133.27     3073.68     43.19 o 
 -11   1   1      289.74      262.36      9.11 o 
  -9   1   1    29311.25    26647.32     92.12 o 
  -5   1   1       37.97       22.84      7.68 o 
  -3   1   1    17201.27    15999.69     55.94 o 
  -1   1   1     9361.30     8951.59     88.30 o 
   1   1   1     2064.04     2127.28     27.78 o 
   3   1   1     2154.09     2266.12     17.29 o 
   5   1   1     6413.27     6159.65    196.85 o 
   7   1   1     9183.00     8638.94     73.28 o 
   9   1   1     9406.69     8752.69     88.26 o 
  11   1   1       76.29       77.42     11.85 o 
  13   1   1      207.86      205.93     11.18 o 
  15   1   1     2282.20     2458.84     33.64 o 
  17   1   1      423.44      433.27     18.28 o 
  19   1   1      575.25      549.08     23.53 o 
  21   1   1       10.24       24.44      8.62 o 
  23   1   1       28.99       15.52      7.95 o 
  25   1   1      530.79      639.14     29.81 o 
  27   1   1       71.22       62.46     14.77 o 
  29   1   1      154.87      105.43     26.42 o 
  31   1   1       18.31       12.67      7.03 o 
  33   1   1       56.44       44.38     23.63 o 
 -32   2   1        1.98       22.22     13.61 o 
 -30   2   1        1.09        7.74      8.97 o 
 -28   2   1       59.66       48.94     18.40 o 
 -26   2   1        0.68       20.46     12.43 o 
 -24   2   1      411.88      498.45     35.83 o 
 -22   2   1      886.37      918.75     32.56 o 
 -20   2   1       67.89      101.38     20.00 o 
 -18   2   1     1157.05     1226.79     21.00 o 
 -16   2   1     1011.48     1095.43     24.38 o 
 -14   2   1      519.07      660.90     20.88 o 
 -12   2   1      878.91      627.79     18.46 o 
 -10   2   1     7779.86     6095.26     73.29 o 
  -8   2   1       35.34       95.72     28.68 o 
  -6   2   1    12050.22    11070.89    159.18 o 
  -4   2   1      111.44      145.94      6.96 o 
  -2   2   1     4072.42     3848.60     46.36 o 
   0   2   1     3344.22     3121.25     33.76 o 
   2   2   1    73785.27    67536.46    277.77 o 
   4   2   1    74974.00    67877.64    305.12 o 
   6   2   1      540.16      650.52     25.46 o 
   8   2   1     2094.12     2275.67     39.82 o 
  10   2   1      651.57      633.58     11.77 o 
  12   2   1     1072.48     1197.51     22.06 o 
  14   2   1      240.18      224.89     31.99 o 
  16   2   1     7347.29     8058.63    144.30 o 
  18   2   1      169.87      233.12     24.32 o 
  20   2   1      365.80      347.66     21.58 o 
  22   2   1      219.94      220.29     41.42 o 
  24   2   1      118.07      111.83     24.27 o 
  26   2   1      432.98      411.34     31.29 o 
  28   2   1        9.67       13.94     11.50 o 
  30   2   1       20.18       14.96     19.06 o 
  32   2   1       62.63       47.14     23.75 o 
 -31   3   1      112.02       92.99     31.75 o 
 -29   3   1       29.95       33.59     20.06 o 
 -27   3   1       13.17        9.96     11.92 o 
 -25   3   1      143.83      143.22     21.76 o 
 -23   3   1      941.68      868.00     23.74 o 
 -21   3   1      643.62      726.07     23.02 o 
 -19   3   1       51.43       58.96     14.91 o 
 -17   3   1     4785.13     4831.68     82.62 o 
 -15   3   1     5251.28     5928.50    150.10 o 
 -13   3   1     4563.30     4734.80     91.64 o 
 -11   3   1     5727.12     5984.41     60.27 o 
  -9   3   1    10722.98    10854.52    140.27 o 
  -7   3   1     7814.14     7502.64    124.61 o 
  -5   3   1     7140.86     6980.63    206.62 o 
  -3   3   1    10156.98    10130.63     71.26 o 
  -1   3   1     4815.17     4786.98     43.89 o 
   1   3   1    22223.56    21226.52    199.63 o 
   3   3   1     4499.47     4814.43     44.86 o 
   5   3   1     2720.18     2952.04     81.70 o 
   7   3   1     1421.17     1904.76     26.94 o 
   9   3   1      248.32      191.99      9.13 o 
  11   3   1     2364.39     2680.14     74.63 o 
  13   3   1      102.20      109.62      9.02 o 
  15   3   1      706.15      562.34     15.62 o 
  17   3   1     2544.37     2504.47     85.83 o 
  19   3   1       26.85       23.99     10.69 o 
  21   3   1      548.90      590.14     38.91 o 
  23   3   1       45.45       60.76     19.09 o 
  25   3   1     1962.25     1949.82     56.65 o 
  27   3   1       66.15       32.02     30.23 o 
  29   3   1      319.35      303.43     57.09 o 
  31   3   1       33.65       31.79     20.54 o 
 -30   4   1       24.21       30.05     24.69 o 
 -28   4   1      283.02      289.55     36.58 o 
 -26   4   1       88.47      119.12     26.77 o 
 -24   4   1        2.70        2.04     13.38 o 
 -22   4   1      205.25      198.98     22.58 o 
 -20   4   1        6.26        3.79      7.01 o 
 -18   4   1      674.18      739.65     18.14 o 
 -16   4   1      601.51      601.10     15.29 o 
 -14   4   1     1564.75     1389.19     25.32 o 
 -12   4   1     1170.18      915.88     22.56 o 
 -10   4   1     6333.20     6994.64     94.66 o 
  -8   4   1    18115.50    18353.67    436.26 o 
  -6   4   1     4321.53     4138.16     46.27 o 
  -4   4   1    15851.11    14364.28    184.48 o 
  -2   4   1     2044.25     2066.26     24.90 o 
   0   4   1     4276.72     4808.25     64.18 o 
   2   4   1      896.65     1000.41     20.78 o 
   4   4   1     8975.05     9391.30    161.57 o 
   6   4   1     1309.55     1522.98     21.74 o 
   8   4   1    10827.54    11043.21    125.54 o 
  10   4   1     6497.03     6102.86     91.85 o 
  12   4   1       52.13       51.94      9.52 o 
  14   4   1       12.49        1.64      3.99 o 
  16   4   1     5202.30     5224.65     85.33 o 
  18   4   1     1533.67     1333.52     41.00 o 
  20   4   1     3912.14     4085.10     68.64 o 
  22   4   1       95.49       91.96     30.06 o 
  24   4   1      161.35      163.90     36.85 o 
  26   4   1      295.64      191.28     55.48 o 
  28   4   1      144.48      123.33     38.54 o 
  30   4   1       79.15       75.16     44.84 o 
 -29   5   1       22.42       25.27     14.44 o 
 -27   5   1       11.51       37.43     17.53 o 
 -25   5   1        0.99        2.42     18.69 o 
 -23   5   1      370.72      406.41     56.29 o 
 -21   5   1      367.76      406.06     43.54 o 
 -19   5   1     2364.55     2543.17     64.13 o 
 -17   5   1      267.49      283.69     15.38 o 
 -15   5   1       37.68       41.91      8.71 o 
 -13   5   1      692.09      748.69     19.86 o 
 -11   5   1      438.80      503.90     20.20 o 
  -9   5   1       33.24       21.94      9.96 o 
  -7   5   1      613.52      613.69     17.25 o 
  -5   5   1     3238.01     3029.92     58.78 o 
  -3   5   1     5261.92     5762.21     64.30 o 
  -1   5   1    10727.91    11821.88    146.99 o 
   1   5   1       13.92       65.56     12.19 o 
   3   5   1     1312.61     1311.92     25.32 o 
   5   5   1       84.10      187.99     16.27 o 
   7   5   1      140.64      216.71      7.71 o 
   9   5   1      759.47      823.55     37.23 o 
  11   5   1      621.46      763.40     65.96 o 
  13   5   1     1032.68     1077.14     33.38 o 
  15   5   1     2307.33     2307.17     46.53 o 
  17   5   1     2415.37     2649.74    126.16 o 
  19   5   1     1211.53     1166.89     38.82 o 
  21   5   1      185.88      168.48     40.22 o 
  23   5   1       59.64       98.25     28.38 o 
  25   5   1        0.07       15.03     16.18 o 
  27   5   1        5.74       22.33     27.49 o 
  29   5   1       15.92       23.32     18.57 o 
 -28   6   1      194.04      133.12     50.10 o 
 -26   6   1       73.60       76.55     36.79 o 
 -24   6   1        0.88       19.39     12.94 o 
 -22   6   1        9.33       -0.42     10.81 o 
 -20   6   1        0.01        2.44     10.52 o 
 -18   6   1      373.00      315.41     22.33 o 
 -16   6   1     1560.23     1471.31     39.35 o 
 -14   6   1     1073.04     1106.16     54.82 o 
 -12   6   1     2636.22     2766.90     53.00 o 
 -10   6   1     2797.44     3078.02     92.15 o 
  -8   6   1        3.31       23.30      8.27 o 
  -6   6   1      325.09      274.79     15.08 o 
  -4   6   1       28.52       44.31      9.79 o 
  -2   6   1       60.52      122.26     13.21 o 
   0   6   1      171.07      181.96     17.48 o 
   2   6   1     8007.15     8698.07     59.61 o 
   4   6   1     4534.19     4360.15     39.33 o 
   6   6   1       43.79       50.89     11.24 o 
   8   6   1      443.54      344.89     14.58 o 
  10   6   1      361.58      357.66     14.86 o 
  12   6   1       38.69       42.76     13.98 o 
  14   6   1     1536.54     1613.06     41.91 o 
  16   6   1      893.25      925.72     46.48 o 
  18   6   1      649.79      732.63     63.79 o 
  20   6   1      348.98      346.84     31.60 o 
  22   6   1        3.45       31.79     14.79 o 
  24   6   1      142.43      155.73     33.51 o 
  26   6   1       14.14       -1.64     18.49 o 
  28   6   1       52.89       86.55     27.56 o 
 -27   7   1        7.74       14.81     16.31 o 
 -25   7   1        0.88        8.48     17.65 o 
 -23   7   1       55.82       52.21     20.37 o 
 -21   7   1        8.93       30.49     16.47 o 
 -19   7   1      289.50      294.06     39.37 o 
 -17   7   1       42.19       39.10     14.97 o 
 -15   7   1       41.83       48.36     18.08 o 
 -13   7   1        3.71       20.91     13.40 o 
 -11   7   1      707.56      741.34     40.36 o 
  -9   7   1       67.72       74.30     17.04 o 
  -7   7   1     1227.14     1198.63     31.53 o 
  -5   7   1     1882.10     2021.12     49.86 o 
  -3   7   1        5.21        7.10     11.59 o 
  -1   7   1      297.55      355.59     22.10 o 
   1   7   1      135.41      159.69     21.26 o 
   3   7   1      197.35      215.64     18.89 o 
   5   7   1      383.86      405.81     36.43 o 
   7   7   1        2.45        4.95      8.25 o 
   9   7   1      494.49      408.05     22.33 o 
  11   7   1       28.42       26.57     13.72 o 
  13   7   1      475.82      469.45     29.38 o 
  15   7   1     1582.27     1665.16     77.93 o 
  17   7   1       10.88       18.23     10.67 o 
  19   7   1       24.63       36.27     19.46 o 
  21   7   1      241.38      191.01     46.63 o 
  23   7   1       49.49       61.71     17.03 o 
  25   7   1       67.98       32.30     22.71 o 
 -24   8   1       62.40       45.20     14.87 o 
 -22   8   1       29.26       27.15     17.58 o 
 -20   8   1        9.82       16.58     12.43 o 
 -18   8   1      245.71      193.52     37.34 o 
 -16   8   1       35.16       36.23     15.25 o 
 -14   8   1      291.47      286.13     51.92 o 
 -12   8   1      958.71      918.36     38.32 o 
 -10   8   1      257.48      329.93     40.23 o 
  -8   8   1      301.89      278.80     26.85 o 
  -6   8   1     1052.27     1082.68     28.86 o 
  -4   8   1        4.09       19.44     10.02 o 
  -2   8   1     1095.19      968.68     38.56 o 
   0   8   1      117.68      123.52     20.51 o 
   2   8   1      351.84      343.49     18.74 o 
   4   8   1      417.36      383.18     33.12 o 
   6   8   1      793.46      924.07     39.11 o 
   8   8   1      381.13      399.61     32.13 o 
  10   8   1      105.92      139.65     24.99 o 
  12   8   1      667.05      750.82     41.84 o 
  14   8   1       18.09       11.32     17.66 o 
  16   8   1       41.75       55.50     20.86 o 
  18   8   1        2.37       20.09     11.75 o 
  20   8   1        1.79        7.82     12.87 o 
  22   8   1       37.89       60.68     17.62 o 
  24   8   1       29.98       46.56     28.17 o 
 -21   9   1       36.85       37.23     23.63 o 
 -19   9   1       38.70       32.17     13.16 o 
 -17   9   1       61.63       55.83     17.14 o 
 -15   9   1      250.74      227.33     44.93 o 
 -13   9   1       29.35       44.30     16.93 o 
 -11   9   1     1582.90     1690.92    101.78 o 
  -9   9   1      167.96      128.07     27.98 o 
  -7   9   1      615.52      652.30     31.84 o 
  -5   9   1       39.96       30.87      9.64 o 
  -3   9   1       26.85       16.00      9.96 o 
  -1   9   1      164.63      166.46     26.02 o 
   1   9   1        5.11       16.84      8.78 o 
   3   9   1      675.23      618.78     35.53 o 
   5   9   1        0.42       15.44     11.79 o 
   7   9   1     2331.80     2474.15     49.73 o 
   9   9   1       68.35       45.45     17.21 o 
  11   9   1      183.74      116.20     34.50 o 
  13   9   1      444.34      360.40     57.91 o 
  15   9   1      359.76      435.27     50.40 o 
  17   9   1        3.88       14.12     13.11 o 
  19   9   1       11.64       14.49     13.27 o 
 -16  10   1        0.61       16.23      9.72 o 
 -14  10   1        8.59        9.66     16.00 o 
 -12  10   1      236.38      254.42     33.31 o 
 -10  10   1        6.52       29.95     13.12 o 
  -8  10   1       66.83       66.95     22.44 o 
  -6  10   1      449.53      476.70     46.63 o 
  -4  10   1       17.41       18.28     10.44 o 
  -2  10   1      254.77      317.75     33.94 o 
   0  10   1        0.01       18.30     12.60 o 
   2  10   1        0.44       14.32      8.40 o 
   4  10   1        3.00       20.17      9.48 o 
   6  10   1        1.76       31.89     14.97 o 
   8  10   1       13.53       13.45     18.19 o 
  10  10   1       47.15       51.29     15.45 o 
  12  10   1       56.90       38.59     17.38 o 
  14  10   1        0.41       32.29     15.92 o 
  16  10   1       44.35       22.54     15.73 o 
  -9  11   1       48.09       86.17     20.02 o 
  -7  11   1       64.33       60.24     18.09 o 
  -5  11   1      271.97      186.87     45.35 o 
  -3  11   1        0.14       13.74     14.48 o 
  -1  11   1      398.52      434.04     38.46 o 
   1  11   1        0.16       18.11     11.98 o 
   3  11   1       16.72       20.20     15.57 o 
   5  11   1        1.72       30.93     14.62 o 
   7  11   1        3.94       37.17     22.55 o 
   9  11   1       10.17       30.46     16.52 o 
 -34   0   2        3.71       17.49     34.89 o 
 -32   0   2        0.89      -14.44     20.90 o 
 -30   0   2      110.52       39.01     52.56 o 
 -28   0   2      736.16      781.13     59.60 o 
 -26   0   2     1060.76     1108.96     85.20 o 
 -24   0   2      419.23      397.73     66.59 o 
 -22   0   2     2537.00     2433.83     53.56 o 
 -20   0   2      239.60      356.02     22.99 o 
 -18   0   2     6402.64     6897.46    290.41 o 
 -16   0   2     4661.86     4405.14     80.94 o 
 -14   0   2     2036.41     3071.43     53.28 o 
 -12   0   2     5946.57     5703.25     79.12 o 
 -10   0   2     1338.52     1440.31     34.61 o 
  -8   0   2      418.91      320.15     15.70 o 
  -6   0   2    65653.61    57650.54    262.97 o 
  -2   0   2    65127.13    58496.49    264.04 o 
   0   0   2      929.26      813.91     29.78 o 
   2   0   2     1126.06     1134.50     20.67 o 
   4   0   2    21233.22    18241.36    418.08 o 
   6   0   2     1040.67     1130.54     55.16 o 
   8   0   2    95545.68    89598.59    232.42 o 
  10   0   2     1004.06     1105.55     27.52 o 
  12   0   2     1512.44     1812.45     51.95 o 
  14   0   2      952.38      870.73     22.22 o 
  16   0   2     5236.72     5676.22    205.58 o 
  18   0   2       14.21       41.17     14.32 o 
  20   0   2       44.97       30.12     20.05 o 
  22   0   2      319.51      316.65     26.76 o 
  24   0   2      231.50      205.02     48.97 o 
  26   0   2      360.00      361.00     80.27 o 
  28   0   2     1678.47     1637.59     54.46 o 
  30   0   2     1493.42     1663.72     63.14 o 
  32   0   2      211.34      196.96     81.35 o 
 -33   1   2        1.08       12.97     10.44 o 
 -31   1   2       91.81       80.80     20.45 o 
 -29   1   2        7.48       16.11     11.46 o 
 -27   1   2     1987.08     2047.75     40.00 o 
 -25   1   2       11.89        5.20      6.64 o 
 -23   1   2      820.91      780.95     23.17 o 
 -21   1   2      167.41      183.33     19.89 o 
 -19   1   2      667.58      612.40     29.19 o 
 -17   1   2     3545.80     4247.65     76.88 o 
 -15   1   2     3483.00     3204.24     44.02 o 
 -13   1   2     6566.68     6027.09     70.91 o 
 -11   1   2     9375.21     8403.23    104.04 o 
  -9   1   2     2180.71     2297.90     34.43 o 
  -7   1   2    10737.72     9326.97     59.89 o 
  -5   1   2     4196.84     3280.73     42.07 o 
  -3   1   2    33949.01    29597.45    288.87 o 
  -1   1   2     1064.15      970.52     16.47 o 
   1   1   2     6798.95     5489.02    154.80 o 
   3   1   2    11516.70    10315.35     49.26 o 
   5   1   2    28205.58    25551.71    287.50 o 
   7   1   2     2789.55     2986.97     53.41 o 
   9   1   2     9624.71     9389.69    122.61 o 
  11   1   2     6406.14     6644.06    136.50 o 
  13   1   2     4780.08     4947.43    124.13 o 
  15   1   2     4197.08     4086.98     80.37 o 
  17   1   2       46.50       74.98     18.44 o 
  19   1   2      258.83      303.89     21.47 o 
  21   1   2      563.24      658.71     33.53 o 
  23   1   2      123.83      108.27     39.21 o 
  25   1   2       13.05        0.29     10.86 o 
  27   1   2      524.23      587.57     48.51 o 
  29   1   2       40.61       27.60     22.16 o 
  31   1   2        0.59        5.79     10.64 o 
  33   1   2       86.82       60.72     56.06 o 
 -32   2   2        1.80       17.44      9.11 o 
 -30   2   2      142.86      149.20     20.77 o 
 -28   2   2      182.38      191.32     29.02 o 
 -26   2   2      404.66      411.99     33.15 o 
 -24   2   2     1883.44     1990.81     41.25 o 
 -22   2   2      906.51      867.58     29.22 o 
 -20   2   2      158.90      165.12     13.18 o 
 -18   2   2     3968.37     4594.52     49.71 o 
 -16   2   2    14813.97    15110.73     91.15 o 
 -14   2   2      701.35      705.83     19.46 o 
 -12   2   2     7384.52     7571.98    114.11 o 
 -10   2   2     1900.13     1652.56     27.78 o 
  -8   2   2    25759.04    23903.50    295.28 o 
  -6   2   2    19791.40    17770.06    183.53 o 
  -4   2   2    28621.30    26191.65    217.89 o 
  -2   2   2     3225.58     2729.41     37.22 o 
   0   2   2    12695.59    12043.29     82.33 o 
   2   2   2    18568.95    16748.11    157.70 o 
   4   2   2      388.65      287.84     10.39 o 
   6   2   2    50300.65    46700.01    443.64 o 
   8   2   2      607.30      452.15     14.89 o 
  10   2   2      914.45      986.90     38.72 o 
  12   2   2       69.63       94.36     16.24 o 
  14   2   2       41.73       45.30     10.71 o 
  16   2   2       49.05       46.37     13.37 o 
  18   2   2       39.22       62.67     16.32 o 
  20   2   2      692.56      733.12     29.00 o 
  22   2   2      652.47      634.79     33.66 o 
  24   2   2     1083.96     1029.16     38.64 o 
  26   2   2        4.96       12.48     13.55 o 
  28   2   2     1380.96     1470.11     36.20 o 
  30   2   2       51.94       33.53     22.76 o 
  32   2   2        8.71        6.00     11.75 o 
 -31   3   2       76.19       37.50     28.19 o 
 -29   3   2       13.04       11.56     11.56 o 
 -27   3   2      175.78      136.59     33.18 o 
 -25   3   2     2036.18     2221.21    133.25 o 
 -23   3   2      114.46      156.35     20.03 o 
 -21   3   2      452.16      439.23     14.02 o 
 -19   3   2       24.14        6.31      5.86 o 
 -17   3   2     1219.13     1262.11     21.87 o 
 -15   3   2      132.99      108.59     15.94 o 
 -13   3   2     6358.52     6347.01     98.35 o 
 -11   3   2     4588.76     5328.48     61.80 o 
  -9   3   2     1844.28     1393.47     48.55 o 
  -7   3   2     4634.98     4712.47     64.04 o 
  -5   3   2     2955.69     3251.14     32.74 o 
  -3   3   2    37014.00    34581.47    431.54 o 
  -1   3   2       87.53       53.67      6.36 o 
   1   3   2     1131.51     1074.28     19.98 o 
   3   3   2      700.67      618.80     17.73 o 
   5   3   2     3635.88     3715.59     54.76 o 
   7   3   2     2150.42     2066.17     64.46 o 
   9   3   2    16491.55    15989.44    265.42 o 
  11   3   2     1144.77      916.81     20.45 o 
  13   3   2     3051.27     3197.16     56.09 o 
  15   3   2       58.25       42.91     12.01 o 
  17   3   2     1600.58     1511.97     28.53 o 
  19   3   2      127.61      111.04     16.44 o 
  21   3   2       17.66       44.37     12.71 o 
  23   3   2      964.58     1013.81     46.12 o 
  25   3   2      109.13      101.43     20.01 o 
  27   3   2      204.61      160.19     43.23 o 
  29   3   2       71.15      100.94     49.40 o 
  31   3   2        9.60       16.52     11.66 o 
 -30   4   2      121.26      131.98     30.14 o 
 -28   4   2       72.03       51.50     32.72 o 
 -26   4   2       52.90       27.67     15.62 o 
 -24   4   2      158.77      169.75     24.04 o 
 -22   4   2       78.99       60.35     11.89 o 
 -20   4   2     2847.91     2995.53     46.63 o 
 -18   4   2     1540.55     1424.05     47.26 o 
 -16   4   2       62.80       79.91     14.11 o 
 -14   4   2      214.13      192.23     17.06 o 
 -12   4   2      312.57      444.72     30.99 o 
 -10   4   2      863.65      873.31     28.91 o 
  -8   4   2       40.01       29.17      8.96 o 
  -6   4   2     1820.13     1820.97     23.02 o 
  -4   4   2     3233.77     3175.13     42.08 o 
  -2   4   2     3750.71     3480.04     40.54 o 
   0   4   2      451.75      522.69     22.58 o 
   2   4   2    13170.67    13492.98     75.32 o 
   4   4   2     9245.04     9006.14    198.33 o 
   6   4   2    13558.33    13744.72    216.05 o 
   8   4   2    10925.04    11156.83    177.74 o 
  10   4   2      842.81      847.87     15.32 o 
  12   4   2     2012.31     2203.55     42.41 o 
  14   4   2      998.44     1051.42     61.45 o 
  16   4   2        0.21        7.79     19.18 o 
  18   4   2     2104.97     2098.23     32.36 o 
  20   4   2     2034.83     2297.29    151.61 o 
  22   4   2      910.88      867.18     65.19 o 
  24   4   2       75.71       70.86     25.12 o 
  26   4   2       49.23       78.05     25.44 o 
  28   4   2      177.82      134.89     41.95 o 
  30   4   2       25.34       34.97     23.85 o 
 -29   5   2      195.73      256.15     54.24 o 
 -27   5   2       19.70       43.68     18.93 o 
 -25   5   2      342.83      345.91     35.15 o 
 -23   5   2        4.70       18.67      8.83 o 
 -21   5   2     1857.95     1970.93    116.43 o 
 -19   5   2       27.12       25.01      9.02 o 
 -17   5   2        1.24        9.34      7.19 o 
 -15   5   2        8.92        4.53      5.55 o 
 -13   5   2      333.63      337.01     18.84 o 
 -11   5   2      247.62      224.42     18.02 o 
  -9   5   2     2861.19     2879.40     58.57 o 
  -7   5   2     2248.07     2191.38     43.56 o 
  -5   5   2      159.74       95.68     17.32 o 
  -3   5   2      581.74      541.62     19.87 o 
  -1   5   2     1436.70     1237.15     20.62 o 
   1   5   2      554.54      423.23     18.19 o 
   3   5   2       44.28       89.32     13.57 o 
   5   5   2        0.75        9.07      9.35 o 
   7   5   2        2.16        2.52      8.85 o 
   9   5   2      739.02      655.25     25.18 o 
  11   5   2       11.64        8.28      3.29 o 
  13   5   2       95.41       78.24     26.39 o 
  15   5   2      236.07      253.49     59.21 o 
  17   5   2      275.08      299.75     71.61 o 
  19   5   2      422.89      415.23     36.76 o 
  21   5   2      928.74      991.60     36.41 o 
  23   5   2     1375.35     1370.48     72.15 o 
  25   5   2       13.91       21.52     14.81 o 
  27   5   2      364.71      300.97     96.06 o 
  29   5   2       87.71       51.60     34.14 o 
 -28   6   2        0.77       19.34     14.16 o 
 -26   6   2      206.83      201.75     53.51 o 
 -24   6   2       57.02       52.15     22.84 o 
 -22   6   2       53.53       51.37     22.36 o 
 -20   6   2      160.34      155.06     28.82 o 
 -18   6   2      803.46      670.31     33.55 o 
 -16   6   2      549.70      536.83     41.45 o 
 -14   6   2     1724.28     1565.94     36.71 o 
 -12   6   2       31.82       32.42     14.15 o 
 -10   6   2      585.84      611.66     30.07 o 
  -8   6   2      383.10      372.04     18.51 o 
  -6   6   2       58.64       81.18     16.21 o 
  -4   6   2     4322.21     4598.09     57.60 o 
  -2   6   2        7.17       16.93      6.85 o 
   0   6   2       86.17       85.83     13.43 o 
   2   6   2        3.69       15.79      7.54 o 
   4   6   2     2788.07     3055.96     76.72 o 
   6   6   2      229.33      210.19     15.30 o 
   8   6   2       32.01       34.49     10.85 o 
  10   6   2       71.36       39.97      9.52 o 
  12   6   2      206.62      236.92     41.00 o 
  14   6   2      909.63      781.37     62.95 o 
  16   6   2        7.02       24.65     17.03 o 
  18   6   2      136.21      132.24     31.61 o 
  20   6   2        5.90       34.27     15.07 o 
  22   6   2       36.13       32.17     22.83 o 
  24   6   2      500.94      535.55     56.24 o 
  26   6   2       71.99       64.71     50.59 o 
  28   6   2       67.79       48.51     42.55 o 
 -27   7   2       41.92       31.07     19.39 o 
 -25   7   2        2.76       20.99     18.44 o 
 -23   7   2      396.05      449.89     73.56 o 
 -21   7   2      168.58      151.60     37.88 o 
 -19   7   2       24.48       46.60     15.28 o 
 -17   7   2       41.74       55.65     15.27 o 
 -15   7   2     2891.69     3131.26     61.66 o 
 -13   7   2        6.59       21.05     13.15 o 
 -11   7   2      649.56      661.56     45.00 o 
  -9   7   2      247.95      326.21     27.06 o 
  -7   7   2       14.05       15.72      9.57 o 
  -5   7   2        1.00       14.85      7.79 o 
  -3   7   2        1.68        5.65      9.59 o 
  -1   7   2      510.07      624.85     28.68 o 
   1   7   2      979.73     1137.56     23.94 o 
   3   7   2      451.10      431.03     25.80 o 
   5   7   2     2354.86     2358.74     39.09 o 
   7   7   2      142.93      168.81     10.94 o 
   9   7   2       35.99       36.17     11.08 o 
  11   7   2      180.69      193.03     22.60 o 
  13   7   2      512.90      591.51     36.49 o 
  15   7   2      428.14      352.10     28.38 o 
  17   7   2       16.89       21.63     13.23 o 
  19   7   2      304.74      241.55     66.36 o 
  21   7   2       26.15       18.36     13.68 o 
  23   7   2       74.66       36.03     12.34 o 
  25   7   2       47.88       27.81     24.13 o 
 -24   8   2        5.75       36.29     22.63 o 
 -22   8   2       58.47       66.39     24.72 o 
 -20   8   2       42.69       38.71     22.52 o 
 -18   8   2       16.98       17.85     14.30 o 
 -16   8   2       53.43       42.26     15.82 o 
 -14   8   2      580.86      604.24     31.17 o 
 -12   8   2        7.57       -0.48     12.84 o 
 -10   8   2      125.06      178.97     26.45 o 
  -8   8   2       48.70       60.86     15.61 o 
  -6   8   2      628.33      645.49     36.15 o 
  -4   8   2      189.47      175.07     22.12 o 
  -2   8   2      113.58       95.70     15.23 o 
   0   8   2       61.03       68.83     14.17 o 
   2   8   2      460.61      446.64     40.37 o 
   4   8   2        3.86       17.98      6.71 o 
   6   8   2     1557.66     1534.35     36.30 o 
   8   8   2      692.69      706.73     32.52 o 
  10   8   2      913.53      886.19     40.16 o 
  12   8   2     1365.00     1423.07     49.14 o 
  14   8   2      128.58      167.42     33.22 o 
  16   8   2       48.42       51.47     14.32 o 
  18   8   2      256.63      241.39     53.68 o 
  20   8   2       56.94       41.90     15.54 o 
  22   8   2       94.04       91.92     23.50 o 
 -21   9   2        0.00       38.89     22.92 o 
 -19   9   2       91.24       77.35     25.55 o 
 -17   9   2       20.63       16.76     16.65 o 
 -15   9   2        0.03       25.43     17.59 o 
 -13   9   2      305.35      207.61     52.30 o 
 -11   9   2       63.70       94.01     26.75 o 
  -9   9   2      437.41      449.11     35.77 o 
  -7   9   2       68.96       79.94     21.00 o 
  -5   9   2      145.88      129.80     21.37 o 
  -3   9   2      763.32      699.29     34.21 o 
  -1   9   2       16.13       21.40      8.92 o 
   1   9   2      904.96      868.90     21.83 o 
   3   9   2        4.97       13.75     10.64 o 
   5   9   2      931.21      900.72     40.91 o 
   7   9   2       54.75       42.31     10.32 o 
   9   9   2       64.77       64.82     22.90 o 
  11   9   2        2.41        5.04     18.31 o 
  13   9   2      285.39      259.28     63.54 o 
  15   9   2      425.48      533.24     46.31 o 
  17   9   2       31.49       23.65     16.01 o 
  19   9   2      203.69      171.97     23.96 o 
 -16  10   2       85.10       92.65     21.45 o 
 -14  10   2       97.54      111.49     47.06 o 
 -12  10   2       26.23       38.76     12.81 o 
 -10  10   2       45.71       29.81     19.13 o 
  -8  10   2        3.61        5.06     15.57 o 
  -6  10   2       89.32       56.44     21.00 o 
  -4  10   2      216.17      240.97     36.39 o 
  -2  10   2      698.20      696.22     24.67 o 
   0  10   2     1028.15     1021.67     36.57 o 
   2  10   2      104.44      100.42     26.88 o 
   4  10   2      414.51      377.34     29.92 o 
   6  10   2       85.28       46.97     18.23 o 
   8  10   2       63.16       61.97     23.02 o 
  10  10   2       10.63       33.26     17.72 o 
  12  10   2       61.82       29.34     19.02 o 
  14  10   2       18.69       32.31     28.12 o 
  -9  11   2      163.97      146.92     43.77 o 
  -7  11   2        2.87       28.76     15.76 o 
  -5  11   2        4.50       34.61     19.97 o 
  -3  11   2       16.42       16.12     13.06 o 
  -1  11   2       15.03       20.05     14.83 o 
   1  11   2        3.76       15.60      7.19 o 
   3  11   2       18.30       15.82     11.51 o 
   5  11   2       36.45       45.79     17.89 o 
   7  11   2        0.15       12.12     17.54 o 
 -33   1   3        8.55       26.41     24.85 o 
 -31   1   3       57.16       47.76     18.47 o 
 -29   1   3      390.30      349.03     39.54 o 
 -27   1   3       38.36       38.88     14.80 o 
 -25   1   3      180.55      168.72     32.37 o 
 -23   1   3        8.97       11.77     11.06 o 
 -21   1   3     1539.25     1830.42     43.59 o 
 -19   1   3      787.42      877.14     25.26 o 
 -17   1   3      629.15      710.54     16.63 o 
 -15   1   3    11416.29    11980.49    201.30 o 
 -13   1   3     3196.40     3114.21     67.20 o 
 -11   1   3      806.84      845.28     41.17 o 
  -9   1   3        0.36        8.79      5.97 o 
  -7   1   3       15.43       18.59      5.25 o 
  -5   1   3     8318.98     7494.14    176.08 o 
  -3   1   3     1492.55     1360.78     46.00 o 
  -1   1   3    10379.84     9942.66     92.52 o 
   1   1   3    26847.19    25262.12    155.25 o 
   3   1   3     4897.82     4546.31     53.22 o 
   5   1   3     1557.92     1453.73     29.84 o 
   7   1   3     1236.54     1075.87     25.44 o 
   9   1   3      129.94      157.55     14.62 o 
  11   1   3      827.64     1002.01     22.71 o 
  13   1   3       14.74       12.76      7.55 o 
  15   1   3      488.46      467.18     22.68 o 
  17   1   3      351.39      363.07     20.12 o 
  19   1   3      195.81      146.76     30.70 o 
  21   1   3        5.10       20.13     13.66 o 
  23   1   3       21.18       23.63     13.80 o 
  25   1   3       65.11       73.93     17.13 o 
  27   1   3      358.38      395.49     35.20 o 
  29   1   3      166.87      135.04     32.96 o 
  31   1   3       25.70       21.79     15.95 o 
 -32   2   3        2.59       17.59     13.55 o 
 -30   2   3        9.20       24.71     12.19 o 
 -28   2   3       47.17       61.59     20.55 o 
 -26   2   3       85.90       72.66     20.33 o 
 -24   2   3        9.85       19.05     12.12 o 
 -22   2   3        3.65       11.90      7.80 o 
 -20   2   3     1419.63     1389.19     37.05 o 
 -18   2   3      854.42      752.65     24.26 o 
 -16   2   3      281.39      253.65     20.18 o 
 -14   2   3        4.97        1.98      9.33 o 
 -12   2   3     2962.87     2980.78     31.33 o 
  -8   2   3     4977.58     5054.34     91.84 o 
  -6   2   3     3930.66     3642.43     41.49 o 
  -2   2   3    11900.29    11541.48    103.95 o 
   0   2   3     1167.89     1001.05     34.51 o 
   2   2   3      807.07      858.81     25.63 o 
   4   2   3     8885.16     8149.09     52.70 o 
   6   2   3     3951.75     3729.16     37.61 o 
   8   2   3     1388.05     1747.44     25.63 o 
  10   2   3     4466.63     3936.13     65.98 o 
  12   2   3     4085.30     4212.99     85.83 o 
  14   2   3       59.23       40.65     12.03 o 
  16   2   3        8.52        7.89     10.15 o 
  18   2   3       20.78       34.89     14.44 o 
  20   2   3        6.60        3.58      7.45 o 
  22   2   3      991.15      882.05     33.60 o 
  24   2   3      475.60      548.34     55.38 o 
  26   2   3      296.10      314.26     40.74 o 
  28   2   3       81.54       83.17     28.69 o 
  30   2   3       19.51       34.29     21.49 o 
  32   2   3       91.30       78.55     46.52 o 
 -31   3   3      191.26      219.02     40.88 o 
 -29   3   3       96.55       94.70     27.71 o 
 -27   3   3       68.13       50.61     17.06 o 
 -25   3   3        7.57        5.35     11.27 o 
 -23   3   3     1140.28     1139.13     52.91 o 
 -21   3   3      634.51      608.14     25.58 o 
 -19   3   3      264.16      259.78     12.45 o 
 -17   3   3      970.12     1221.58     37.99 o 
 -15   3   3       71.02       70.74     11.32 o 
 -13   3   3      644.79      669.58     23.78 o 
 -11   3   3     1641.76     1763.08     23.21 o 
  -9   3   3     6323.19     6591.04    119.07 o 
  -7   3   3    10661.44    10560.96     99.13 o 
  -5   3   3     2656.31     2059.83     63.30 o 
  -3   3   3     2601.36     2664.80     66.67 o 
  -1   3   3      333.87      357.92     14.01 o 
   1   3   3    31840.47    31041.66    211.58 o 
   3   3   3     2351.15     2647.28     30.10 o 
   5   3   3    28144.43    25937.15    230.01 o 
   7   3   3     6475.50     6572.63     55.08 o 
   9   3   3     6293.00     6781.24    144.82 o 
  11   3   3     1954.33     2147.05     48.00 o 
  13   3   3        7.94       18.47      9.58 o 
  15   3   3      136.80      182.11     22.72 o 
  17   3   3       20.35       14.08      7.55 o 
  19   3   3      680.14      773.43     25.46 o 
  21   3   3     2276.02     2246.51     52.79 o 
  23   3   3        8.62        9.93     12.73 o 
  25   3   3      418.09      418.05     53.20 o 
  27   3   3      126.44       87.61     28.93 o 
  29   3   3       46.47       35.32     19.55 o 
  31   3   3      125.27       86.83     36.91 o 
 -30   4   3       23.86       49.21     25.11 o 
 -28   4   3        1.86       15.38     16.52 o 
 -26   4   3       91.57       69.93     16.58 o 
 -24   4   3      106.40      113.58     29.55 o 
 -22   4   3     1378.28     1388.26     37.81 o 
 -20   4   3       62.43       42.91      9.78 o 
 -18   4   3      726.77      723.97     26.87 o 
 -16   4   3       97.49      144.22     13.54 o 
 -14   4   3     1018.98      762.35     22.52 o 
 -12   4   3      593.55      545.73     20.76 o 
 -10   4   3     9728.61     9518.31    160.67 o 
  -8   4   3      103.47       99.90     15.53 o 
  -6   4   3     6602.96     7558.59     93.47 o 
  -4   4   3      170.41      176.29     20.89 o 
  -2   4   3       26.46       63.33      8.37 o 
   0   4   3    18939.25    17089.63    271.67 o 
   2   4   3    17934.29    17571.35    262.87 o 
   4   4   3      896.50     1103.85     35.90 o 
   6   4   3     5007.87     5610.14     83.13 o 
   8   4   3        7.63       14.58     13.04 o 
  10   4   3      704.18      744.10     31.51 o 
  12   4   3     4904.99     5647.73    178.45 o 
  14   4   3     4759.86     5113.49    101.61 o 
  16   4   3     1223.60     1104.37     41.89 o 
  18   4   3     1368.24     1385.02     98.18 o 
  20   4   3      337.84      278.24     48.51 o 
  22   4   3      836.44      922.01     51.33 o 
  24   4   3        0.92       14.06     15.21 o 
  26   4   3       81.88      100.01     32.24 o 
  28   4   3       25.17       33.32     21.99 o 
  30   4   3       40.73       31.50     19.76 o 
 -29   5   3       56.08       86.94     28.08 o 
 -27   5   3      274.43      260.56     33.60 o 
 -25   5   3       48.56       44.33     17.46 o 
 -23   5   3      760.23      806.41     40.97 o 
 -21   5   3        5.80       15.47     11.13 o 
 -19   5   3       43.52       44.58      8.63 o 
 -17   5   3      620.99      651.77     19.74 o 
 -15   5   3      424.83      427.59     22.53 o 
 -13   5   3      687.20      702.86     19.67 o 
 -11   5   3      587.18      520.12     16.93 o 
  -9   5   3      807.17      976.90     21.40 o 
  -7   5   3     2572.07     2442.23     31.57 o 
  -5   5   3      582.54      570.79     20.98 o 
  -3   5   3        8.24        5.60      5.27 o 
  -1   5   3      124.75      134.49     15.14 o 
   1   5   3       31.43       27.12      6.22 o 
   3   5   3        8.03        5.87      7.88 o 
   5   5   3     1410.55     1269.86     35.89 o 
   7   5   3        0.33       16.80      8.69 o 
   9   5   3      978.39     1079.90     30.56 o 
  11   5   3     3411.26     3576.96     79.61 o 
  13   5   3     1234.84     1279.85     34.77 o 
  15   5   3      440.94      413.21     41.97 o 
  17   5   3      242.37      270.35     31.51 o 
  19   5   3      437.00      419.30     84.05 o 
  21   5   3       46.31       38.52     21.25 o 
  23   5   3      101.95      135.58     36.12 o 
  25   5   3       54.71       39.21     22.66 o 
  27   5   3        7.83       31.44     16.91 o 
  29   5   3        9.68       24.87     21.86 o 
 -28   6   3      392.68      455.75     39.78 o 
 -26   6   3        6.91       28.71     18.98 o 
 -24   6   3      380.60      455.24     44.41 o 
 -22   6   3       21.01       14.00     12.01 o 
 -20   6   3      484.07      467.45     33.99 o 
 -18   6   3      261.91      230.17     20.20 o 
 -16   6   3      157.25      144.73     25.66 o 
 -14   6   3      294.44      353.72     19.11 o 
 -12   6   3      109.31      153.94     22.61 o 
 -10   6   3      538.92      636.82     23.06 o 
  -8   6   3      126.43      177.39     18.66 o 
  -6   6   3       45.32       53.12     10.83 o 
  -4   6   3       27.96       15.73      9.53 o 
  -2   6   3     5627.58     6343.33     90.25 o 
   0   6   3     6389.97     6954.18     73.90 o 
   2   6   3     2290.64     1961.99     29.63 o 
   4   6   3      185.50      191.36     17.29 o 
   6   6   3       34.07       21.03      5.28 o 
   8   6   3      646.75      600.97     23.92 o 
  10   6   3      461.45      513.03     26.78 o 
  12   6   3      277.09      207.59     19.76 o 
  14   6   3        7.54       13.31     31.29 o 
  16   6   3     1495.04     1384.51     48.11 o 
  18   6   3      175.88      232.92     45.11 o 
  20   6   3      585.31      452.83     77.17 o 
  22   6   3       24.92       37.07     15.95 o 
  24   6   3       15.54       19.17     16.06 o 
  26   6   3        1.35       21.69     18.41 o 
 -25   7   3      121.31      121.80     31.85 o 
 -23   7   3        3.76       27.37     21.48 o 
 -21   7   3        2.46       10.89     13.53 o 
 -19   7   3        4.91        3.13     13.17 o 
 -17   7   3       49.43       67.08     17.07 o 
 -15   7   3     1346.27     1570.64     91.94 o 
 -13   7   3      540.11      555.39     33.11 o 
 -11   7   3      483.30      505.84     24.83 o 
  -9   7   3        1.91       23.48     11.10 o 
  -7   7   3        0.55       19.45     10.34 o 
  -5   7   3     1258.31     1285.66     29.16 o 
  -3   7   3        0.03        7.41      7.64 o 
  -1   7   3     2028.22     2082.75     62.28 o 
   1   7   3       13.15       25.32      8.49 o 
   3   7   3     2527.75     2612.12     73.98 o 
   5   7   3      275.13      295.53     13.90 o 
   7   7   3        3.02        8.92      9.31 o 
   9   7   3       64.03       59.93     15.34 o 
  11   7   3      673.97      605.57     56.30 o 
  13   7   3       10.97       28.95     13.89 o 
  15   7   3      408.81      381.16     86.42 o 
  17   7   3       37.32       41.10     14.50 o 
  19   7   3       60.05       92.61     30.45 o 
  21   7   3       58.77       28.51     27.43 o 
  23   7   3      202.55      162.24     48.38 o 
  25   7   3        3.32       13.32     13.03 o 
 -24   8   3        1.15       28.75     20.70 o 
 -22   8   3      212.34      198.63     31.53 o 
 -20   8   3      102.81       45.77     27.39 o 
 -18   8   3       94.06       89.12     26.08 o 
 -16   8   3      534.66      518.70     42.49 o 
 -14   8   3       95.62      142.00     26.10 o 
 -12   8   3       80.23       81.38     18.48 o 
 -10   8   3       66.50       49.88     13.26 o 
  -8   8   3        3.33        8.98      8.07 o 
  -6   8   3      653.48      680.45     26.10 o 
  -4   8   3      177.51      205.45     21.36 o 
  -2   8   3      411.69      430.97     20.95 o 
   0   8   3      631.06      600.81     23.82 o 
   2   8   3      138.34      126.48     24.40 o 
   4   8   3      271.44      264.35     36.72 o 
   6   8   3       68.76       70.88     19.86 o 
   8   8   3      158.71      118.45     15.33 o 
  10   8   3      294.65      296.42     34.43 o 
  12   8   3      431.53      438.96     36.36 o 
  14   8   3        0.09       16.23     20.92 o 
  16   8   3      543.07      510.30     70.34 o 
  18   8   3       51.87       63.74     22.49 o 
  20   8   3       84.78       57.59     26.27 o 
  22   8   3       38.30       23.34     15.89 o 
 -19   9   3       27.33       67.04     19.63 o 
 -17   9   3        0.36        6.94     13.59 o 
 -15   9   3      104.55       85.48     17.16 o 
 -13   9   3      297.47      337.56     33.71 o 
 -11   9   3      182.27      189.95     22.15 o 
  -9   9   3       48.00       57.22     17.15 o 
  -7   9   3       68.03       35.79     14.19 o 
  -5   9   3      157.57      132.80     23.25 o 
  -3   9   3       91.87      126.28     16.46 o 
  -1   9   3       62.18       57.34     13.57 o 
   1   9   3      953.40      970.16     36.96 o 
   3   9   3       86.83       98.77     18.02 o 
   5   9   3     1517.17     1510.62     49.61 o 
   7   9   3      145.26      102.30     25.63 o 
   9   9   3        0.01       15.57     17.42 o 
  11   9   3       36.20       29.90     17.70 o 
  13   9   3      123.13       88.87     23.53 o 
  15   9   3      402.54      339.74     58.73 o 
  17   9   3       16.58       28.55     19.62 o 
  19   9   3      466.17      506.55     51.39 o 
 -16  10   3       17.11       25.85     11.23 o 
 -14  10   3       28.45       36.42     14.62 o 
 -12  10   3        9.46       13.81      8.89 o 
 -10  10   3      295.81      322.87     30.15 o 
  -8  10   3       57.05       93.95     21.69 o 
  -6  10   3      728.61      787.45     42.35 o 
  -4  10   3        5.57       20.33     12.43 o 
  -2  10   3      258.56      256.77     29.49 o 
   0  10   3       24.16       24.41      8.52 o 
   2  10   3      206.27      225.49     32.16 o 
   4  10   3        0.04       17.60     10.80 o 
   6  10   3      808.32      875.88     40.15 o 
   8  10   3      106.23       75.66     24.61 o 
  10  10   3       26.61       33.09     17.12 o 
  12  10   3       20.22       18.92     15.14 o 
  14  10   3       37.27       39.91     13.82 o 
  -7  11   3        1.44       14.50     11.12 o 
  -5  11   3       24.25       41.24     17.36 o 
  -3  11   3       22.40       17.91     16.68 o 
  -1  11   3      183.23      202.56     41.66 o 
   1  11   3        4.80       29.24     11.74 o 
   3  11   3        1.99       20.53     11.81 o 
   5  11   3       31.82       53.39     19.07 o 
   7  11   3        5.85       23.83     15.55 o 
 -32   0   4      753.70      699.21     60.63 o 
 -30   0   4       60.71       73.53     29.54 o 
 -28   0   4      661.46      744.73     37.38 o 
 -26   0   4        0.38       -0.57     17.02 o 
 -24   0   4      160.52      166.31     29.83 o 
 -22   0   4       53.44       42.01     19.99 o 
 -20   0   4       24.28       23.11     16.38 o 
 -18   0   4     2863.12     2648.36     70.47 o 
 -16   0   4     4254.63     3939.21    128.25 o 
 -14   0   4      200.17      268.83     10.81 o 
 -12   0   4    12873.31    13468.19    233.24 o 
 -10   0   4       29.34       32.19     13.95 o 
  -8   0   4    20330.18    19695.31    129.38 o 
  -6   0   4       53.18       44.12     14.46 o 
  -4   0   4     9263.04     8376.99    106.10 o 
  -2   0   4     2253.53     2492.67    113.28 o 
   0   0   4    28129.67    25540.23    217.00 o 
   2   0   4     3256.23     3198.65     49.01 o 
   4   0   4    17213.69    15288.21    343.64 o 
   6   0   4     8788.05     8182.51    125.83 o 
   8   0   4     2256.81     2032.66     42.72 o 
  10   0   4    22739.96    20708.13    316.39 o 
  12   0   4     4143.60     4065.13    120.63 o 
  14   0   4     4925.39     4758.06    179.74 o 
  16   0   4     4004.61     3989.29     86.37 o 
  18   0   4      295.80      220.04     71.30 o 
  20   0   4     3854.90     4505.53    221.93 o 
  22   0   4        7.74       31.68     17.26 o 
  24   0   4      766.09      725.76     59.91 o 
  26   0   4      325.52      259.47    119.02 o 
  28   0   4     2737.60     2944.56    101.17 o 
  30   0   4      451.69      476.07     55.43 o 
  32   0   4      108.96       62.78     35.52 o 
 -33   1   4       26.59       52.69     24.59 o 
 -31   1   4      242.12      222.79     51.97 o 
 -29   1   4        6.50       32.49     16.63 o 
 -27   1   4      266.28      255.75     28.74 o 
 -25   1   4       33.57       47.51     12.63 o 
 -23   1   4      516.38      516.56     28.25 o 
 -21   1   4      151.89      129.81     15.96 o 
 -19   1   4      368.39      282.98     16.05 o 
 -17   1   4     8208.61     9011.25     90.86 o 
 -15   1   4     6628.77     6865.48    206.47 o 
 -13   1   4     1435.76     1165.68     21.24 o 
 -11   1   4     7207.89     8068.35    106.87 o 
  -9   1   4      290.85      279.49     10.91 o 
  -7   1   4     3343.60     3264.68     39.36 o 
  -5   1   4     8206.07     7785.35    123.50 o 
  -3   1   4    10136.16     9002.31     93.55 o 
  -1   1   4     8145.46     8114.97    120.15 o 
   1   1   4     8704.84     8174.53     51.46 o 
   3   1   4     8378.41     7563.46    113.31 o 
   5   1   4      339.84      303.77     13.77 o 
   7   1   4     1755.81     1702.51     49.43 o 
   9   1   4      457.94      528.82     22.97 o 
  11   1   4      278.34      389.47     18.71 o 
  13   1   4      581.11      524.25     33.25 o 
  15   1   4      619.89      550.82     26.98 o 
  17   1   4      375.74      335.89     35.91 o 
  19   1   4       60.03       49.55     16.13 o 
  21   1   4      934.38     1040.77     58.30 o 
  23   1   4       15.81       17.23     18.37 o 
  25   1   4       21.95       34.69     17.76 o 
  27   1   4       48.36       29.63     14.68 o 
  29   1   4       46.93       39.10     35.79 o 
  31   1   4      310.78      247.72    122.25 o 
 -32   2   4        9.95       26.23     21.89 o 
 -30   2   4      110.30      111.22     28.49 o 
 -28   2   4        3.62       10.61     15.32 o 
 -26   2   4      733.44      813.08     42.67 o 
 -24   2   4       35.32       38.11     13.28 o 
 -22   2   4        3.02       13.02      7.50 o 
 -20   2   4      485.64      439.52     18.16 o 
 -18   2   4      103.08       90.74     12.86 o 
 -16   2   4      252.68      334.58     18.22 o 
 -14   2   4       99.37       86.87     10.63 o 
 -12   2   4     5258.17     5643.86     57.37 o 
 -10   2   4      904.60      936.46     51.65 o 
  -8   2   4     1714.11     1847.30     55.28 o 
  -6   2   4      470.92      547.01     18.84 o 
  -4   2   4        9.35       14.57     12.42 o 
  -2   2   4     2829.14     2865.14     37.05 o 
   0   2   4       67.62       78.04     25.32 o 
   2   2   4    27980.25    26761.98    101.96 o 
   4   2   4     6637.06     7029.38    102.16 o 
   6   2   4     4386.00     4474.85     62.92 o 
   8   2   4      727.40      770.47     28.36 o 
  10   2   4       96.05      152.84     21.01 o 
  12   2   4       79.23       75.23     17.56 o 
  14   2   4       26.98       41.01     12.83 o 
  16   2   4     2337.29     2196.68     50.45 o 
  18   2   4     1030.67     1041.47     35.74 o 
  20   2   4      964.00      971.86     30.70 o 
  22   2   4      977.85      940.64     37.13 o 
  24   2   4      894.33      894.37     33.92 o 
  26   2   4      155.78      131.27     35.14 o 
  28   2   4       39.96       49.95     50.18 o 
  30   2   4      109.47       58.83     29.35 o 
 -31   3   4      112.95       83.69     25.86 o 
 -29   3   4       31.30       30.22     13.11 o 
 -27   3   4      110.12       72.46     25.44 o 
 -25   3   4        0.03        7.60     11.06 o 
 -23   3   4       17.51       38.40     14.29 o 
 -21   3   4       57.31       65.30     13.16 o 
 -19   3   4     1558.85     1443.14     61.23 o 
 -17   3   4      297.57      265.10     25.08 o 
 -15   3   4      547.02      586.18     16.85 o 
 -13   3   4      424.23      365.47     15.54 o 
 -11   3   4     2553.22     2903.93     28.65 o 
  -9   3   4       83.81       83.95     14.01 o 
  -7   3   4      448.86      397.02     18.43 o 
  -5   3   4     5105.65     4849.27    100.33 o 
  -3   3   4      100.59      117.62     24.55 o 
  -1   3   4     7543.42     7679.22    139.48 o 
   1   3   4     2291.53     2690.61     37.46 o 
   3   3   4      179.59      159.08     11.31 o 
   5   3   4    33814.32    33807.38    126.82 o 
   7   3   4      790.98      848.03     43.26 o 
   9   3   4     9317.40    10314.21    178.82 o 
  11   3   4      977.81      988.68     35.86 o 
  13   3   4      670.02      474.66     23.15 o 
  15   3   4      344.48      274.24     25.78 o 
  17   3   4      200.31      232.04     34.30 o 
  19   3   4      109.43       92.83     22.44 o 
  21   3   4     1308.44     1506.63     28.65 o 
  23   3   4      291.27      342.02     44.13 o 
  25   3   4       32.04       17.18     17.84 o 
  27   3   4       98.88      110.22     41.64 o 
  29   3   4      126.04       81.77     35.16 o 
 -30   4   4       30.97       32.72     21.27 o 
 -28   4   4      140.67      156.86     44.64 o 
 -26   4   4      154.45      148.71     42.81 o 
 -24   4   4      332.27      356.85     27.03 o 
 -22   4   4      304.60      200.80     18.86 o 
 -20   4   4       63.02       85.45     18.72 o 
 -18   4   4      234.26      248.55     18.16 o 
 -16   4   4      968.78      913.98     24.05 o 
 -14   4   4      385.08      387.18     16.83 o 
 -12   4   4     1153.04     1221.23     21.87 o 
 -10   4   4     2316.09     2095.95     31.70 o 
  -8   4   4      104.54      131.36     13.76 o 
  -6   4   4      572.53      730.54     21.39 o 
  -4   4   4      188.64      143.36     21.43 o 
  -2   4   4     2479.89     2153.65     58.38 o 
   0   4   4      482.14      468.69     20.59 o 
   2   4   4      546.58      584.16     29.09 o 
   4   4   4     4582.85     5340.28     80.24 o 
   6   4   4     1693.29     2099.57     24.22 o 
   8   4   4     5938.41     6402.79    156.23 o 
  10   4   4       88.76       68.65     21.80 o 
  12   4   4      339.96      273.28     63.18 o 
  14   4   4       36.33       30.21     10.05 o 
  16   4   4        4.91        8.54     10.59 o 
  18   4   4      392.03      327.32     29.71 o 
  20   4   4      906.37      904.58     39.93 o 
  22   4   4      623.28      662.31     53.13 o 
  24   4   4       87.76       82.03     30.63 o 
  26   4   4       77.46       42.43     28.58 o 
  28   4   4       96.12       42.84     21.06 o 
 -29   5   4       32.39       72.31     32.29 o 
 -27   5   4       27.96       25.61     20.20 o 
 -25   5   4      140.40      143.22     30.63 o 
 -23   5   4      689.57      662.78     31.61 o 
 -21   5   4      292.65      280.42     29.89 o 
 -19   5   4      329.80      332.79     22.21 o 
 -17   5   4       99.33      102.03     12.98 o 
 -15   5   4      975.73      985.57     28.20 o 
 -13   5   4     1365.81     1388.97     26.66 o 
 -11   5   4      568.43      571.34     17.83 o 
  -9   5   4      286.70      290.97     25.41 o 
  -7   5   4      779.40      756.43     25.95 o 
  -5   5   4      120.59      155.80     21.07 o 
  -3   5   4     1693.19     1622.47     37.93 o 
  -1   5   4       23.74       21.81      7.60 o 
   1   5   4      515.02      536.24     17.83 o 
   3   5   4     2779.66     2552.73     59.83 o 
   5   5   4       90.99      134.51     16.42 o 
   7   5   4     6349.75     6156.36     76.20 o 
   9   5   4      882.35      817.87     25.31 o 
  11   5   4      144.49      175.84     30.28 o 
  13   5   4     1770.56     1961.70     62.50 o 
  15   5   4     1625.28     1758.54     58.30 o 
  17   5   4      727.85      693.55     42.46 o 
  19   5   4      390.06      412.89     42.27 o 
  21   5   4      878.10      881.99     58.89 o 
  23   5   4       16.57       23.38     24.85 o 
  25   5   4      558.88      563.78     87.60 o 
  27   5   4        7.56       12.96     16.06 o 
 -28   6   4        1.67        1.74     30.93 o 
 -26   6   4        2.65       25.59     18.15 o 
 -24   6   4       15.55       31.51     15.37 o 
 -22   6   4       30.12       29.15     16.63 o 
 -20   6   4        1.80       34.29     20.18 o 
 -18   6   4      255.31      264.56     20.14 o 
 -16   6   4     1425.88     1490.40     29.04 o 
 -14   6   4       17.88       37.13     16.83 o 
 -12   6   4       98.89       88.16     15.10 o 
 -10   6   4       73.08       65.56     13.29 o 
  -8   6   4     1172.99     1164.41     26.68 o 
  -6   6   4      415.82      389.09     22.66 o 
  -4   6   4      227.75      233.33     26.36 o 
  -2   6   4      335.02      390.89     18.03 o 
   0   6   4     2057.01     1824.08     33.75 o 
   2   6   4     2715.06     2541.24     42.08 o 
   4   6   4      120.71      137.05     15.68 o 
   6   6   4      202.78      165.05     11.67 o 
   8   6   4      770.12      712.04     34.80 o 
  10   6   4     2136.11     2253.29     44.03 o 
  12   6   4      333.80      400.33     21.63 o 
  14   6   4     1682.89     1746.53     74.59 o 
  16   6   4      839.51      753.66     47.14 o 
  18   6   4      775.10      700.05     72.43 o 
  20   6   4        8.88       17.80     28.63 o 
  22   6   4      646.73      730.99     38.32 o 
  24   6   4      151.54      103.69     30.40 o 
  26   6   4        0.61       25.44     18.98 o 
 -25   7   4        0.47       18.12     15.93 o 
 -23   7   4       25.07       43.19     15.88 o 
 -21   7   4      293.63      372.13     41.87 o 
 -19   7   4       14.36       33.80     14.69 o 
 -17   7   4        6.98       12.58     11.17 o 
 -15   7   4      121.20      161.41     23.40 o 
 -13   7   4       12.24       25.21      9.29 o 
 -11   7   4      380.04      370.24     24.06 o 
  -9   7   4      540.30      562.71     36.05 o 
  -7   7   4     1448.86     1506.72     63.21 o 
  -5   7   4      108.34      111.49     20.18 o 
  -3   7   4     7439.09     7351.54    131.18 o 
  -1   7   4     2474.19     2439.07     38.99 o 
   1   7   4     1329.92     1390.84     43.44 o 
   3   7   4      114.17      109.92     17.11 o 
   5   7   4        0.71       19.89      8.64 o 
   7   7   4      216.44      187.29     20.56 o 
   9   7   4      132.70       99.44     17.46 o 
  11   7   4      173.41      165.15     33.24 o 
  13   7   4      291.44      242.06     28.51 o 
  15   7   4      150.07      118.56     41.05 o 
  17   7   4       30.55       50.79     24.21 o 
  19   7   4       98.59      114.58     43.26 o 
  21   7   4      167.84      126.39     34.39 o 
  23   7   4        0.46       13.64     16.13 o 
 -22   8   4        5.09       24.95     13.63 o 
 -20   8   4       46.50       35.09     16.80 o 
 -18   8   4       18.37       38.68     22.76 o 
 -16   8   4       88.80      112.93     30.47 o 
 -14   8   4        3.00       33.72     13.05 o 
 -12   8   4       90.35       87.23     17.51 o 
 -10   8   4       14.84       18.63      6.54 o 
  -8   8   4      144.69      189.63     25.29 o 
  -6   8   4      232.96      287.12     19.63 o 
  -4   8   4       33.32       30.37     10.79 o 
  -2   8   4     1059.43     1094.16     37.60 o 
   0   8   4     2432.49     2344.91     53.75 o 
   2   8   4        7.20       23.54      9.45 o 
   4   8   4     1663.60     1760.16     49.99 o 
   6   8   4     1552.07     1528.89     40.14 o 
   8   8   4      122.21      131.82     22.90 o 
  10   8   4      286.42      317.87     36.88 o 
  12   8   4        1.01       15.27     21.94 o 
  14   8   4       34.50       28.91     16.32 o 
  16   8   4      143.24      191.72     34.34 o 
  18   8   4       68.81       99.27     34.97 o 
  20   8   4       57.46       39.76     24.47 o 
  22   8   4      223.59      187.21     48.57 o 
 -19   9   4       90.77       92.34     24.60 o 
 -17   9   4       63.83       42.75     15.98 o 
 -15   9   4      164.27      185.58     39.99 o 
 -13   9   4       29.77       28.91     13.98 o 
 -11   9   4        5.49       11.52      8.82 o 
  -9   9   4       10.42       15.29     12.51 o 
  -7   9   4       24.32       42.95     13.27 o 
  -5   9   4        7.13       26.24     12.11 o 
  -3   9   4       64.02       26.41     12.31 o 
  -1   9   4      239.21      294.99     41.63 o 
   1   9   4       45.60       56.17     18.53 o 
   3   9   4       35.91       22.41     14.06 o 
   5   9   4      392.04      385.51     48.85 o 
   7   9   4        0.78       20.39     17.19 o 
   9   9   4       83.73       83.17     23.17 o 
  11   9   4       57.17       70.24     19.63 o 
  13   9   4       24.94       25.30     13.81 o 
  15   9   4       29.19       14.83     15.46 o 
  17   9   4       72.44       53.82     20.51 o 
 -14  10   4       82.79      104.85     25.64 o 
 -12  10   4        1.56       13.58      7.50 o 
 -10  10   4      105.13       82.89     23.05 o 
  -8  10   4      689.93      767.45     39.26 o 
  -6  10   4      221.37      258.60     62.07 o 
  -4  10   4       89.86       84.72     17.42 o 
  -2  10   4      193.24      178.52     35.48 o 
   0  10   4       86.97       79.97     21.58 o 
   2  10   4       32.18       35.90     10.86 o 
   4  10   4       48.32       54.78     14.32 o 
   6  10   4       11.56       36.39     15.51 o 
   8  10   4        0.53       25.35     15.61 o 
  10  10   4       35.38       33.00     21.42 o 
  12  10   4      171.37      131.43     32.18 o 
  -5  11   4       66.43       42.80     18.20 o 
  -3  11   4       15.17       23.86     16.14 o 
  -1  11   4        0.02        6.89     17.88 o 
   1  11   4        0.45        8.43     14.19 o 
   3  11   4       20.92       39.07     21.83 o 
   5  11   4       50.88       47.31     17.73 o 
 -33   1   5       41.38       43.03     31.94 o 
 -31   1   5       32.31       32.71     10.15 o 
 -29   1   5      184.67      189.94     33.63 o 
 -27   1   5       73.33      114.84     20.45 o 
 -25   1   5      169.34      166.92     24.72 o 
 -23   1   5      695.84      609.29     26.14 o 
 -21   1   5      597.70      611.84     39.95 o 
 -19   1   5       11.24        1.85      5.55 o 
 -17   1   5      561.28      478.67     49.55 o 
 -15   1   5      328.96      330.61     26.51 o 
 -13   1   5      283.80      275.84     29.67 o 
 -11   1   5        9.44        9.60      6.94 o 
  -9   1   5     1586.56     1603.13     27.66 o 
  -7   1   5     1085.60     1063.26     19.11 o 
  -5   1   5     6612.02     5741.30     56.31 o 
  -3   1   5      860.96      880.70     24.20 o 
  -1   1   5      534.34      508.60     14.59 o 
   1   1   5       13.13       13.99      9.52 o 
   3   1   5      309.13      226.47     18.27 o 
   5   1   5     1536.26     1425.55     28.04 o 
   7   1   5      177.65      220.02     18.33 o 
   9   1   5     6853.64     6543.56    130.31 o 
  11   1   5      166.32      263.38     21.48 o 
  13   1   5     8728.17     9347.66     80.49 o 
  15   1   5      517.18      582.26     35.05 o 
  17   1   5     1257.50     1371.43     40.79 o 
  19   1   5     1504.17     1289.65     50.89 o 
  21   1   5      403.61      408.49     33.19 o 
  23   1   5        7.92       14.94     17.79 o 
  25   1   5      187.82      161.19     53.28 o 
  27   1   5      120.38       75.83     28.41 o 
  29   1   5       48.60       42.38     27.35 o 
  31   1   5      120.09      102.87     37.13 o 
 -32   2   5        1.77       12.20     10.29 o 
 -30   2   5        1.47        8.83     12.86 o 
 -28   2   5      309.68      226.44     37.89 o 
 -26   2   5     1042.92      900.37     48.85 o 
 -24   2   5        1.49       16.65     11.90 o 
 -22   2   5     1774.23     1762.76     43.68 o 
 -20   2   5        0.06       14.47      9.37 o 
 -18   2   5     3299.27     3729.35     75.19 o 
 -16   2   5      151.83      146.22     19.12 o 
 -14   2   5        4.61        6.35      4.98 o 
 -12   2   5      154.57      184.99      8.60 o 
 -10   2   5       63.71       76.41     12.81 o 
  -8   2   5      217.25      274.38     33.30 o 
  -6   2   5     2017.05     1877.91     66.44 o 
  -4   2   5     1257.75     1408.04     34.82 o 
  -2   2   5      956.45     1136.13     65.40 o 
   0   2   5     4052.41     4050.66     74.51 o 
   2   2   5      762.59      808.05     20.60 o 
   4   2   5      418.88      600.50     27.30 o 
   6   2   5    11610.65    11872.92    536.64 o 
   8   2   5     7022.43     7263.67    118.69 o 
  10   2   5      232.89      266.24     36.42 o 
  12   2   5     2515.94     2228.72     64.02 o 
  14   2   5      572.68      479.61     30.85 o 
  16   2   5      216.00      168.77     44.04 o 
  18   2   5     1304.44     1413.88     55.90 o 
  20   2   5        0.45       17.04     17.09 o 
  22   2   5      928.78     1013.93     62.36 o 
  24   2   5      809.17      727.36     46.03 o 
  26   2   5       42.59       30.69     17.77 o 
  28   2   5       24.10       14.93     22.00 o 
  30   2   5       28.38       17.93     27.31 o 
 -31   3   5        0.20       12.94     15.97 o 
 -29   3   5       34.91       49.10     18.38 o 
 -27   3   5       21.82       26.56     16.25 o 
 -25   3   5     1247.58     1119.39     47.30 o 
 -23   3   5     1343.43     1497.15     56.15 o 
 -21   3   5     1110.64     1097.93     54.48 o 
 -19   3   5      503.49      486.69     25.19 o 
 -17   3   5      684.16      707.51     29.10 o 
 -15   3   5        0.06        4.47      3.08 o 
 -13   3   5     2535.67     2625.19     79.58 o 
 -11   3   5     2090.19     2203.87     32.15 o 
  -9   3   5     3083.43     3301.04     47.03 o 
  -7   3   5     3018.97     3267.11     63.00 o 
  -5   3   5      268.69      245.17     18.23 o 
  -3   3   5      100.39      128.37     19.04 o 
  -1   3   5      685.25      617.35     33.22 o 
   1   3   5     4788.87     4478.59     67.19 o 
   3   3   5      382.11      341.52     15.70 o 
   5   3   5     2948.34     2843.07     71.37 o 
   7   3   5      100.98       90.11     19.98 o 
   9   3   5      156.22      156.70     24.55 o 
  11   3   5      129.65      117.14     23.38 o 
  13   3   5       13.67       21.17      8.45 o 
  15   3   5       12.58       18.14     11.28 o 
  17   3   5      198.19      196.62     24.33 o 
  19   3   5      869.06      875.91     39.24 o 
  21   3   5      282.18      263.61     27.46 o 
  23   3   5      789.58      930.35     61.88 o 
  25   3   5      244.20      257.58     44.75 o 
  27   3   5      167.03      261.04     96.42 o 
  29   3   5      448.99      354.25    114.92 o 
 -30   4   5      103.47       67.81     26.89 o 
 -28   4   5       35.69       40.14     21.44 o 
 -26   4   5      332.57      282.93     32.23 o 
 -24   4   5     1728.71     1853.11    108.69 o 
 -22   4   5      561.57      517.49     32.26 o 
 -20   4   5        3.34       16.71     10.32 o 
 -18   4   5      196.64      165.90     23.74 o 
 -16   4   5      204.34      229.01     17.10 o 
 -14   4   5      464.49      508.93     20.24 o 
 -12   4   5      756.30      836.76     20.70 o 
 -10   4   5      174.76      226.61     15.03 o 
  -8   4   5        0.01        7.05      9.63 o 
  -6   4   5      657.02      693.30     23.27 o 
  -4   4   5       56.90       81.46     16.26 o 
  -2   4   5       18.46       18.63     12.74 o 
   0   4   5     1218.34      971.83     27.49 o 
   2   4   5       79.92       50.55     13.77 o 
   4   4   5     3115.35     2690.16     35.24 o 
   6   4   5     2917.89     3266.79     66.44 o 
   8   4   5      615.58      679.05     20.46 o 
  10   4   5      126.29      114.73      9.57 o 
  12   4   5     1849.84     1788.69     41.83 o 
  14   4   5       46.71       51.52     13.35 o 
  16   4   5        2.07       15.02     13.97 o 
  18   4   5     1915.43     1914.65    115.46 o 
  20   4   5       31.67       66.58     24.98 o 
  22   4   5        1.07       -6.89     16.45 o 
  24   4   5      323.23      253.04     76.18 o 
  26   4   5      184.25      199.56     40.15 o 
  28   4   5      175.61      164.03     41.21 o 
 -29   5   5       84.53       79.65     63.68 o 
 -27   5   5       40.41       23.14     31.71 o 
 -25   5   5      132.69      131.36     19.50 o 
 -23   5   5      362.48      424.42     25.75 o 
 -21   5   5       39.88       31.55     13.60 o 
 -19   5   5       28.02       49.35     17.82 o 
 -17   5   5     1495.31     1336.24     37.50 o 
 -15   5   5      288.52      302.28     21.14 o 
 -13   5   5      231.70      241.99     19.78 o 
 -11   5   5      545.39      588.98     19.04 o 
  -9   5   5      728.73      891.77     27.07 o 
  -7   5   5      772.41      880.12     40.26 o 
  -5   5   5       26.98       13.53      8.41 o 
  -3   5   5      316.99      312.34     19.98 o 
  -1   5   5       59.45       63.66     17.03 o 
   1   5   5       95.95      150.53     20.35 o 
   3   5   5        2.06       -2.65      8.94 o 
   5   5   5       23.17       14.76     10.49 o 
   7   5   5     1461.64     1474.43     38.18 o 
   9   5   5      130.94      173.41     60.20 o 
  11   5   5      553.09      473.32     45.25 o 
  13   5   5     2476.89     2422.43    100.15 o 
  15   5   5     1736.48     1547.13     76.89 o 
  17   5   5      657.92      736.87     81.58 o 
  19   5   5       96.21       90.16     32.42 o 
  21   5   5       54.58       20.62     28.05 o 
  23   5   5      195.21      182.14     40.09 o 
  25   5   5        0.75        0.05     20.54 o 
  27   5   5       80.68       94.09     27.08 o 
 -28   6   5       93.39       91.99     45.65 o 
 -26   6   5       21.01       33.62     21.78 o 
 -24   6   5       46.43       71.43     20.06 o 
 -22   6   5      199.84      176.34     33.47 o 
 -20   6   5      225.64      304.57     42.62 o 
 -18   6   5      484.06      454.11     32.14 o 
 -16   6   5       32.24       40.83     12.59 o 
 -14   6   5      115.18      112.26     15.83 o 
 -12   6   5       52.52       48.17     14.07 o 
 -10   6   5      218.93      230.80     17.71 o 
  -8   6   5        9.65       12.02      8.75 o 
  -6   6   5       50.98       42.93     11.34 o 
  -4   6   5     1491.81     1489.45     37.43 o 
  -2   6   5     4088.22     4387.97     60.23 o 
   0   6   5     1159.94     1233.63     71.52 o 
   2   6   5     1960.78     1833.86     36.90 o 
   4   6   5      101.43      102.01     18.35 o 
   6   6   5     9749.62    10550.94    106.54 o 
   8   6   5     1726.50     1588.10     38.53 o 
  10   6   5     1555.08     1620.25     52.46 o 
  12   6   5     3079.36     3460.67     82.81 o 
  14   6   5      234.06      188.14     43.01 o 
  16   6   5     1365.47     1490.06     59.75 o 
  18   6   5        0.00        5.46     13.50 o 
  20   6   5       46.96       73.85     45.57 o 
  22   6   5       16.91       38.54     19.31 o 
  24   6   5        0.42       17.83     17.92 o 
  26   6   5        9.78       36.59     17.82 o 
 -25   7   5       61.71       77.22     23.85 o 
 -23   7   5       79.33       65.27     21.50 o 
 -21   7   5       46.92       42.76     21.27 o 
 -19   7   5      311.92      264.67     77.86 o 
 -17   7   5       62.30       38.13     10.67 o 
 -15   7   5        0.02       -3.12     10.29 o 
 -13   7   5       28.90       24.60      8.31 o 
 -11   7   5     1318.48     1389.99     62.23 o 
  -9   7   5     1061.78      937.59     32.26 o 
  -7   7   5      517.98      514.78     26.31 o 
  -5   7   5      354.52      315.21     32.31 o 
  -3   7   5     1039.59      904.11     38.48 o 
  -1   7   5       19.71       18.94     10.55 o 
   1   7   5     1943.79     1840.28     36.46 o 
   3   7   5        3.68       18.42     12.32 o 
   5   7   5     1898.74     1639.01     40.69 o 
   7   7   5      151.12      100.86     22.58 o 
   9   7   5      419.73      493.10     39.42 o 
  11   7   5       27.76       34.28     19.80 o 
  13   7   5       12.07       56.38     21.85 o 
  15   7   5      461.24      449.81     46.39 o 
  17   7   5       37.46       18.38     18.51 o 
  19   7   5        6.69        2.98     23.87 o 
  21   7   5       35.78       47.19     26.19 o 
  23   7   5       14.12       22.39     18.49 o 
 -22   8   5        7.14       24.03     18.56 o 
 -20   8   5        8.92       14.87     19.77 o 
 -18   8   5       61.90       69.40     23.62 o 
 -16   8   5       29.25       55.06     18.02 o 
 -14   8   5        0.04        6.03     13.03 o 
 -12   8   5       19.52       30.03     16.38 o 
 -10   8   5      489.79      515.10     27.29 o 
  -8   8   5      476.68      491.37     23.97 o 
  -6   8   5      264.10      293.81     31.84 o 
  -4   8   5      459.42      423.09     26.04 o 
  -2   8   5     2811.43     2657.22     53.23 o 
   0   8   5      799.21      819.87     27.53 o 
   2   8   5       13.77       23.00      8.56 o 
   4   8   5       73.19       50.51     16.31 o 
   6   8   5      361.25      366.56     29.46 o 
   8   8   5       20.32       27.75     18.54 o 
  10   8   5       45.62       15.47     23.30 o 
  12   8   5       12.15        8.84     14.44 o 
  14   8   5        1.03       19.85     21.69 o 
  16   8   5       42.24       51.19     23.31 o 
  18   8   5      119.42      105.14     30.92 o 
  20   8   5       40.42       30.56     24.48 o 
 -19   9   5       13.29       20.24     14.52 o 
 -17   9   5        9.53       36.40     16.45 o 
 -15   9   5        0.75       27.51     13.41 o 
 -13   9   5        3.16        7.43     12.79 o 
 -11   9   5      475.15      612.17     32.27 o 
  -9   9   5       35.75       66.54     15.49 o 
  -7   9   5      389.05      457.37     30.35 o 
  -5   9   5      159.35      172.09     30.30 o 
  -3   9   5      251.09      171.79     32.71 o 
  -1   9   5       46.17       45.63     22.08 o 
   1   9   5      206.54      239.64     29.51 o 
   3   9   5       80.05       69.71     20.48 o 
   5   9   5        5.30       25.20     11.99 o 
   7   9   5       17.48       28.83     14.89 o 
   9   9   5      666.00      699.85     39.46 o 
  11   9   5        0.28       17.62     13.50 o 
  13   9   5      512.22      548.59     59.10 o 
  15   9   5       12.16       23.75     12.11 o 
  17   9   5      527.77      646.80     73.09 o 
 -14  10   5        1.36       37.98     15.38 o 
 -12  10   5        0.96       30.98     14.90 o 
 -10  10   5      306.83      281.06     34.88 o 
  -8  10   5      547.28      563.58     41.57 o 
  -6  10   5        0.37       19.52     13.44 o 
  -4  10   5      560.95      593.11     34.26 o 
  -2  10   5        0.10       18.28     12.85 o 
   0  10   5       11.16       16.79     11.32 o 
   2  10   5      281.66      263.11     42.98 o 
   4  10   5      117.83       99.72     23.93 o 
   6  10   5       33.71       44.19     21.46 o 
   8  10   5       76.52       80.38     26.14 o 
  10  10   5       21.48       40.86     19.08 o 
  12  10   5        4.14       45.06     19.54 o 
 -32   0   6       17.07       50.85     31.48 o 
 -30   0   6       55.24       98.35     27.42 o 
 -28   0   6        9.45       33.77     20.69 o 
 -26   0   6     1615.43     1707.10     76.95 o 
 -24   0   6        0.87       22.49     17.75 o 
 -22   0   6       61.20       92.80     46.19 o 
 -20   0   6      229.65      170.77     39.10 o 
 -18   0   6        0.13       47.89     33.27 o 
 -16   0   6     1766.31     1897.18     72.92 o 
 -14   0   6        8.91       17.79      9.13 o 
 -12   0   6    13319.72    13679.89    414.59 o 
 -10   0   6     1358.69     1649.64     41.40 o 
  -8   0   6        0.77       34.26     21.59 o 
  -6   0   6    17145.29    15745.79    422.84 o 
  -4   0   6    15801.05    14395.76     96.45 o 
  -2   0   6    28442.29    30218.00    161.74 o 
   0   0   6    17934.32    18790.23    644.46 o 
   2   0   6     6022.15     5794.00    202.74 o 
   4   0   6       74.53       48.68     17.70 o 
   6   0   6     4114.51     5079.29    102.06 o 
   8   0   6    16753.37    16713.85    442.97 o 
  10   0   6     1741.96     1751.78     42.24 o 
  12   0   6     3744.29     3850.29     80.54 o 
  14   0   6      770.98      617.87     48.35 o 
  16   0   6     2720.14     3048.28    137.04 o 
  18   0   6        0.52        2.30     19.59 o 
  20   0   6      474.56      313.05    110.57 o 
  22   0   6     1549.72     1795.68     92.81 o 
  24   0   6      819.71      909.21     62.99 o 
  26   0   6        0.34       17.58     34.80 o 
  28   0   6       92.76       43.68     28.88 o 
  30   0   6        0.17       23.14     23.05 o 
 -31   1   6      415.50      466.80     50.94 o 
 -29   1   6       17.87       50.71     25.06 o 
 -27   1   6      101.13       98.55     28.29 o 
 -25   1   6       24.93       28.13     14.52 o 
 -23   1   6        1.04       22.48     14.70 o 
 -21   1   6     2516.70     2658.26    124.30 o 
 -19   1   6      403.41      386.94     21.67 o 
 -17   1   6     3017.03     3299.02     47.80 o 
 -15   1   6       60.00       43.51     18.14 o 
 -13   1   6     4511.09     4605.26     36.24 o 
 -11   1   6       21.54       46.74     16.66 o 
  -9   1   6     5789.85     5862.30     87.73 o 
  -7   1   6    11294.04    11579.63    214.61 o 
  -5   1   6      870.27      831.85     19.96 o 
  -3   1   6      968.98     1009.93     33.37 o 
  -1   1   6       93.62      151.95     28.29 o 
   1   1   6     3548.62     3423.06     42.43 o 
   3   1   6     6252.60     6366.16     82.31 o 
   5   1   6     9436.67    10322.43    240.89 o 
   7   1   6     8094.29     8547.45    105.33 o 
   9   1   6     1435.39     1267.94     34.06 o 
  11   1   6     1885.56     2100.24     93.93 o 
  13   1   6     2181.27     2123.53     44.80 o 
  15   1   6     3067.05     3181.77    122.75 o 
  17   1   6      623.61      665.95     37.60 o 
  19   1   6      101.61       55.39     21.74 o 
  21   1   6       12.20       25.46     15.08 o 
  23   1   6      373.44      367.74     91.82 o 
  25   1   6       31.18       51.35     25.90 o 
  27   1   6      213.37      220.87     77.57 o 
  29   1   6      516.65      626.29     87.76 o 
 -32   2   6        0.53       35.45     20.72 o 
 -30   2   6      183.56      201.58     38.20 o 
 -28   2   6       72.03       85.99     28.68 o 
 -26   2   6      290.55      374.21     52.96 o 
 -24   2   6       45.88       40.56     24.20 o 
 -22   2   6     2408.19     2586.73     65.71 o 
 -20   2   6      432.18      457.05     33.45 o 
 -18   2   6      928.81     1044.19     27.61 o 
 -16   2   6      283.35      337.06     29.54 o 
 -14   2   6        0.18       20.96     10.35 o 
 -12   2   6     4219.73     4651.70     52.74 o 
 -10   2   6     6076.31     6481.68    161.24 o 
  -8   2   6       73.39       75.65     14.13 o 
  -6   2   6     2620.15     2457.95     53.26 o 
  -4   2   6     3018.53     3301.21     80.51 o 
  -2   2   6      119.10      113.59     24.22 o 
   0   2   6      658.53      634.09     32.55 o 
   2   2   6    10292.46    10363.53    307.08 o 
   4   2   6    41761.70    42327.52    202.61 o 
   6   2   6     4635.81     5229.33    113.96 o 
   8   2   6      250.52      302.77     31.87 o 
  10   2   6      138.53      147.45     20.24 o 
  12   2   6      831.80      875.92     25.15 o 
  14   2   6       20.65       10.59     10.38 o 
  16   2   6     4086.57     4192.89     73.22 o 
  18   2   6      265.09      172.73     44.57 o 
  20   2   6       10.79       11.63     17.94 o 
  22   2   6      486.24      506.91     66.76 o 
  24   2   6        0.03       18.59     24.06 o 
  26   2   6       13.20       16.67     22.68 o 
  28   2   6       31.41       42.72     21.63 o 
 -31   3   6       80.51      103.97     36.77 o 
 -29   3   6        1.73       25.33     16.12 o 
 -27   3   6       10.66       23.07     14.51 o 
 -25   3   6      389.32      279.85     29.49 o 
 -23   3   6     2047.62     2109.75     55.77 o 
 -21   3   6     1554.12     1484.80     44.74 o 
 -19   3   6      556.58      547.00     32.75 o 
 -17   3   6        2.44       17.38      9.12 o 
 -15   3   6        5.21        8.63      4.37 o 
 -13   3   6        0.10       10.72     10.89 o 
 -11   3   6      294.57      367.83     22.24 o 
  -9   3   6      937.63      962.76     52.90 o 
  -7   3   6      311.84      366.39     35.30 o 
  -5   3   6     1316.62     1461.47     58.85 o 
  -3   3   6    15973.94    17052.38    470.19 o 
  -1   3   6      262.92      340.68     22.74 o 
   1   3   6     3407.89     3569.77     58.27 o 
   3   3   6     2962.01     3541.22     63.11 o 
   5   3   6     1083.46     1159.77     30.25 o 
   7   3   6      337.59      398.48     19.22 o 
   9   3   6        0.72       19.18      9.96 o 
  11   3   6     1233.79     1410.25     40.12 o 
  13   3   6       83.95      100.40     27.07 o 
  15   3   6       25.09       11.20     13.24 o 
  17   3   6      821.47      949.97     38.74 o 
  19   3   6       87.48       67.59     18.55 o 
  21   3   6      175.46      196.21     53.75 o 
  23   3   6        5.25       44.44     38.57 o 
  25   3   6      726.69      734.57     66.74 o 
  27   3   6      273.03      261.67     59.25 o 
  29   3   6      285.44      381.63     66.45 o 
 -30   4   6       96.20       66.62     23.86 o 
 -28   4   6      140.24      125.44     36.61 o 
 -26   4   6        3.59       25.80     15.91 o 
 -24   4   6     1731.14     1813.37     54.09 o 
 -22   4   6       12.63       17.75      8.47 o 
 -20   4   6       93.43      116.67     20.48 o 
 -18   4   6      274.53      250.13     29.80 o 
 -16   4   6        7.22        8.41      7.78 o 
 -14   4   6       88.81       60.51      9.94 o 
 -12   4   6      936.73     1001.94     28.65 o 
 -10   4   6     2053.61     2103.64     52.49 o 
  -8   4   6      882.30      924.54     33.58 o 
  -6   4   6     1479.13     1680.33     51.51 o 
  -4   4   6        0.21        2.28     11.34 o 
  -2   4   6      167.07      138.44     31.11 o 
   0   4   6     2469.18     2307.38     39.35 o 
   2   4   6      216.53      240.14     20.16 o 
   4   4   6     1861.64     2043.73     37.63 o 
   6   4   6      988.11     1121.36     29.29 o 
   8   4   6      674.21      604.70     34.18 o 
  10   4   6      178.16      190.08     24.31 o 
  12   4   6      546.94      530.97     21.71 o 
  14   4   6        8.29        8.13      8.62 o 
  16   4   6     2068.48     2123.93     63.55 o 
  18   4   6      575.03      601.55     78.98 o 
  20   4   6      439.94      547.27     79.60 o 
  22   4   6      293.61      266.69     94.46 o 
  24   4   6        0.44       41.02     35.65 o 
  26   4   6      163.25      182.29     87.00 o 
  28   4   6       36.44       65.56     34.41 o 
 -29   5   6       10.76       20.42     22.51 o 
 -27   5   6      453.03      469.78     75.75 o 
 -25   5   6      135.44      132.36     29.11 o 
 -23   5   6       15.35       14.99     12.21 o 
 -21   5   6      441.08      499.13     38.97 o 
 -19   5   6     1160.99     1229.24     44.04 o 
 -17   5   6     1230.00     1267.51     46.22 o 
 -15   5   6        1.27       16.43      7.43 o 
 -13   5   6      642.85      627.31     25.48 o 
 -11   5   6      159.43      208.57     33.47 o 
  -9   5   6       41.49       39.08     10.73 o 
  -7   5   6      378.65      350.78     34.34 o 
  -5   5   6     3651.72     3961.11     70.41 o 
  -3   5   6      788.58      843.87     32.79 o 
  -1   5   6     1321.18     1365.61     29.94 o 
   1   5   6     2388.47     2303.33     44.73 o 
   3   5   6      740.42      752.04     66.15 o 
   5   5   6     1405.38     1580.53     34.42 o 
   7   5   6      143.18      108.63     25.67 o 
   9   5   6       24.35       19.30      5.63 o 
  11   5   6      150.71      133.02     47.37 o 
  13   5   6     3332.77     3651.71     83.90 o 
  15   5   6      540.21      632.07     73.37 o 
  17   5   6        0.94       25.77     16.92 o 
  19   5   6      666.87      709.64     83.37 o 
  21   5   6      379.99      291.49     84.44 o 
  23   5   6      127.11      123.73     33.06 o 
  25   5   6        1.60       20.29     29.51 o 
 -26   6   6      126.92       88.40     44.38 o 
 -24   6   6       17.42       12.81     15.32 o 
 -22   6   6       34.82       18.69     11.32 o 
 -20   6   6        0.01        8.96     14.24 o 
 -18   6   6     1465.13     1435.29     48.21 o 
 -16   6   6      553.01      566.28     24.57 o 
 -14   6   6      268.11      230.83     22.54 o 
 -12   6   6     1799.13     2075.59     49.34 o 
 -10   6   6     1072.05     1063.86     38.87 o 
  -8   6   6     1798.49     1793.20     36.35 o 
  -6   6   6       40.34       29.28     10.68 o 
  -4   6   6      919.02      796.09     31.64 o 
  -2   6   6      124.93      189.43     19.60 o 
   0   6   6      339.50      364.38     25.94 o 
   2   6   6      181.52      174.98     43.04 o 
   4   6   6     1952.97     1697.54     59.72 o 
   6   6   6     5801.75     5992.29     82.41 o 
   8   6   6     2447.74     2473.25     66.91 o 
  10   6   6     2350.31     2616.68     66.99 o 
  12   6   6     2903.03     3360.71     81.48 o 
  14   6   6      247.04      256.96     48.54 o 
  16   6   6        4.90        8.59     18.17 o 
  18   6   6      596.47      597.21     59.51 o 
  20   6   6       30.25       53.63     30.17 o 
  22   6   6        0.67       33.73     27.25 o 
  24   6   6       57.91       49.87     52.78 o 
 -25   7   6       65.59       47.35     25.68 o 
 -23   7   6      122.24      109.87     39.96 o 
 -21   7   6        4.84       24.87     22.26 o 
 -19   7   6      118.76      112.99     26.22 o 
 -17   7   6      176.08      215.16     23.18 o 
 -15   7   6      129.60      116.28     17.46 o 
 -13   7   6      172.46      128.73     27.30 o 
 -11   7   6      353.87      392.59     21.59 o 
  -9   7   6      960.62      902.52     30.78 o 
  -7   7   6      324.38      425.33     27.45 o 
  -5   7   6     4642.66     5040.09     84.90 o 
  -3   7   6     5199.12     5405.29     60.81 o 
  -1   7   6       21.94       20.02     13.52 o 
   1   7   6      131.07      143.29     18.39 o 
   3   7   6      814.78      802.38     24.35 o 
   5   7   6      812.92      927.43     37.49 o 
   7   7   6      321.07      318.76     32.43 o 
   9   7   6        1.84       10.77     16.14 o 
  11   7   6      492.45      460.84     36.25 o 
  13   7   6       44.09       41.36     28.66 o 
  15   7   6       64.56       88.43     31.53 o 
  17   7   6       13.18       14.83     14.69 o 
  19   7   6       23.60       26.76     22.99 o 
  21   7   6       21.67       57.40     22.34 o 
 -22   8   6       62.22       75.61     27.54 o 
 -20   8   6       12.13       22.76     22.37 o 
 -18   8   6       55.07       24.42     15.86 o 
 -16   8   6        2.32        1.71     22.72 o 
 -14   8   6      253.53      275.12     30.79 o 
 -12   8   6       68.18       62.39     16.05 o 
 -10   8   6      670.10      682.93     30.99 o 
  -8   8   6      341.27      368.94     27.28 o 
  -6   8   6        0.17       12.07     11.88 o 
  -4   8   6        0.31       19.93     12.18 o 
  -2   8   6       19.40       13.21     10.79 o 
   0   8   6      103.94       81.76     14.43 o 
   2   8   6      621.47      579.69     73.23 o 
   4   8   6     2069.95     2214.89     61.37 o 
   6   8   6      425.60      417.87     42.80 o 
   8   8   6       12.44       45.07     30.14 o 
  10   8   6        2.24       17.69     16.33 o 
  12   8   6       40.05       54.05     22.52 o 
  14   8   6      137.54       89.39     27.54 o 
  16   8   6       69.56       60.98     24.68 o 
  18   8   6      365.54      345.98     92.42 o 
 -17   9   6      198.26      232.37     47.46 o 
 -15   9   6       94.99       75.01     21.20 o 
 -13   9   6        3.08       16.41     11.99 o 
 -11   9   6      244.42      256.56     24.17 o 
  -9   9   6      178.00      116.73     24.02 o 
  -7   9   6       74.98       59.64     18.59 o 
  -5   9   6      106.19      113.52     23.10 o 
  -3   9   6      334.85      385.71     30.06 o 
  -1   9   6      200.12      213.11     35.12 o 
   1   9   6      272.92      285.53     37.75 o 
   3   9   6      237.79      233.00     27.31 o 
   5   9   6        8.24       26.70     14.06 o 
   7   9   6      428.11      387.10     59.70 o 
   9   9   6      153.96      114.70     29.95 o 
  11   9   6      415.70      330.67     58.91 o 
  13   9   6      148.79      123.17     33.81 o 
  15   9   6       89.35       64.42     34.07 o 
 -12  10   6      199.71      193.61     35.19 o 
 -10  10   6       97.13       54.50     17.70 o 
  -8  10   6        0.01       14.67     13.61 o 
  -6  10   6       66.44       65.63     18.80 o 
  -4  10   6        1.75       14.33     12.85 o 
  -2  10   6        1.11       23.22     23.83 o 
   0  10   6       47.67       57.44     20.61 o 
   2  10   6      129.16       80.96     26.95 o 
   4  10   6      151.54      211.20     39.42 o 
   6  10   6       56.49       57.06     25.19 o 
   8  10   6      149.61      163.02     32.66 o 
  10  10   6       30.99        5.00     20.07 o 
 -31   1   7       13.72       53.74     25.93 o 
 -29   1   7        5.82       19.97     11.48 o 
 -27   1   7       72.06      106.89     26.70 o 
 -25   1   7       84.72       73.42     18.57 o 
 -23   1   7        2.68       26.44     18.03 o 
 -21   1   7      559.75      636.83     48.12 o 
 -19   1   7     1142.00     1235.03     48.76 o 
 -17   1   7      120.33      188.74     30.25 o 
 -15   1   7      362.24      426.10     22.35 o 
 -13   1   7      483.68      364.19     39.11 o 
 -11   1   7        2.96       15.57      8.42 o 
  -9   1   7      700.10      745.23     34.62 o 
  -7   1   7      584.89      749.79     20.46 o 
  -5   1   7     6625.44     7108.25     99.65 o 
  -3   1   7      221.06      167.08     23.76 o 
  -1   1   7      356.21      300.96     25.20 o 
   1   1   7      539.88      564.60     29.66 o 
   3   1   7     2357.76     2356.12     36.79 o 
   5   1   7     1251.20     1437.65     45.02 o 
   7   1   7      547.88      512.64     21.88 o 
   9   1   7       50.39       64.11     15.19 o 
  11   1   7      227.34      451.31     77.70 o 
  13   1   7     1309.36     1259.17     51.93 o 
  15   1   7       87.57      103.32     24.63 o 
  17   1   7      114.11       82.74     23.59 o 
  19   1   7      129.77      110.51     30.19 o 
  21   1   7      537.11      596.58     55.15 o 
  23   1   7      105.01      106.49     39.37 o 
  25   1   7       15.59       15.06     21.34 o 
  27   1   7      107.07       68.28     22.10 o 
  29   1   7        9.86       44.04     25.91 o 
 -30   2   7      167.44      171.27     29.07 o 
 -28   2   7      409.66      424.77     52.01 o 
 -26   2   7       14.85       21.92     15.25 o 
 -24   2   7      533.42      550.03     38.92 o 
 -22   2   7        0.64       30.00     15.57 o 
 -20   2   7     2002.17     2038.00     71.33 o 
 -18   2   7        7.64       20.61     10.53 o 
 -16   2   7       72.44       94.43     12.66 o 
 -14   2   7      297.42      342.95     30.07 o 
 -12   2   7      101.87       73.69     19.02 o 
 -10   2   7      837.77     1009.49     30.58 o 
  -8   2   7      271.48      160.19     20.88 o 
  -6   2   7     1083.20     1254.94     32.91 o 
  -4   2   7      424.24      470.67     24.36 o 
  -2   2   7     2473.17     2657.65     93.19 o 
   0   2   7     7036.71     7289.88    191.35 o 
   2   2   7    12886.45    13955.17    158.41 o 
   4   2   7      241.72      251.02     26.35 o 
   6   2   7      380.30      397.44     38.06 o 
   8   2   7      650.71      611.08     23.01 o 
  10   2   7        2.39       16.56      9.79 o 
  12   2   7      148.84      149.79     34.08 o 
  14   2   7      218.12      203.89     40.32 o 
  16   2   7      365.05      289.14     60.87 o 
  18   2   7     1576.94     1619.74     48.52 o 
  20   2   7        0.76        7.91     14.67 o 
  22   2   7      595.83      688.41     76.20 o 
  24   2   7        0.14       17.32     21.80 o 
  26   2   7       35.64       38.73     29.46 o 
  28   2   7      230.82      249.82    101.26 o 
 -29   3   7      509.84      519.21     49.66 o 
 -27   3   7       46.14       41.34     25.43 o 
 -25   3   7      292.30      304.00     53.76 o 
 -23   3   7       65.71      143.63     25.01 o 
 -21   3   7       21.97       43.63     11.72 o 
 -19   3   7      155.13      153.24     28.40 o 
 -17   3   7      373.47      311.77     20.15 o 
 -15   3   7     2284.06     2341.35     29.11 o 
 -13   3   7        0.26       11.68     14.20 o 
 -11   3   7     7434.79     7922.19     98.07 o 
  -9   3   7       79.13      114.86     20.88 o 
  -7   3   7      806.68      853.66     25.26 o 
  -5   3   7      465.26      414.96     20.33 o 
  -3   3   7     1270.71     1344.30     52.18 o 
  -1   3   7     1451.70     1357.10     74.31 o 
   1   3   7       50.33       52.95     15.94 o 
   3   3   7     8163.76     8671.81    116.78 o 
   5   3   7       16.75       32.83     11.92 o 
   7   3   7     4735.23     4723.81     96.54 o 
   9   3   7      192.15      199.58     20.81 o 
  11   3   7      136.11      126.96     26.79 o 
  13   3   7       91.71       85.98     24.36 o 
  15   3   7       35.44        7.56     13.59 o 
  17   3   7      992.11     1024.92     34.69 o 
  19   3   7      636.70      594.60     63.72 o 
  21   3   7     1586.63     1515.77     93.63 o 
  23   3   7      350.30      353.34     91.57 o 
  25   3   7      277.34      242.68     57.66 o 
  27   3   7       24.02       29.54     21.92 o 
 -28   4   7      219.19      262.22     36.73 o 
 -26   4   7      218.81      259.01     56.76 o 
 -24   4   7       77.06       64.47     20.03 o 
 -22   4   7      454.47      420.25     44.60 o 
 -20   4   7      242.56      192.52     23.34 o 
 -18   4   7      241.37      218.74     31.92 o 
 -16   4   7      259.34      241.07     16.14 o 
 -14   4   7      497.83      417.72     32.51 o 
 -12   4   7      767.11      750.23     26.56 o 
 -10   4   7      109.61      101.94     20.87 o 
  -8   4   7     2374.91     2108.03     46.85 o 
  -6   4   7      494.20      550.43     63.54 o 
  -4   4   7      178.31      169.58     42.26 o 
  -2   4   7      195.21      178.68     37.40 o 
   0   4   7     1091.79      964.72     36.31 o 
   2   4   7     3631.22     4009.98     76.55 o 
   4   4   7     2454.14     2546.05     54.73 o 
   6   4   7     8599.08     9202.06    109.54 o 
   8   4   7     2154.79     2164.44     49.16 o 
  10   4   7      795.97      968.92     28.07 o 
  12   4   7       40.16       42.96     18.94 o 
  14   4   7      290.90      292.86     45.14 o 
  16   4   7       24.51        4.54     26.67 o 
  18   4   7      118.12       69.32     39.22 o 
  20   4   7     1376.94     1257.45     92.99 o 
  22   4   7      191.06      182.58     62.49 o 
  24   4   7      232.77      180.08     54.39 o 
  26   4   7      241.19      297.32     62.83 o 
 -27   5   7      185.85      151.89     41.89 o 
 -25   5   7       23.42       33.61     20.61 o 
 -23   5   7       56.90       49.25     14.98 o 
 -21   5   7      103.03       59.70     17.49 o 
 -19   5   7      230.85      209.51     42.95 o 
 -17   5   7      456.73      511.88     32.24 o 
 -15   5   7      359.31      292.95     18.46 o 
 -13   5   7       41.45       42.42     11.35 o 
 -11   5   7      767.84      873.50     34.28 o 
  -9   5   7        0.02       16.68     16.62 o 
  -7   5   7       24.61       29.15     12.41 o 
  -5   5   7      424.50      443.19     31.30 o 
  -3   5   7      685.85      640.50     26.18 o 
  -1   5   7      179.03      172.44     48.00 o 
   1   5   7      660.13      541.65     27.71 o 
   3   5   7     1315.33     1301.62     32.01 o 
   5   5   7      779.92      861.46     29.22 o 
   7   5   7       99.58       89.29     22.21 o 
   9   5   7       43.00       50.65     16.53 o 
  11   5   7     1637.39     1795.93     58.87 o 
  13   5   7      363.91      383.65     48.05 o 
  15   5   7       57.00       50.87     39.91 o 
  17   5   7      242.52      189.26     82.92 o 
  19   5   7      353.95      438.17     67.43 o 
  21   5   7      434.44      427.07     71.40 o 
  23   5   7        4.47       36.91     20.62 o 
  25   5   7        1.52        7.74     21.80 o 
 -26   6   7       99.48       59.04     31.15 o 
 -24   6   7       27.98       17.57     19.09 o 
 -22   6   7       84.22      104.01     31.11 o 
 -20   6   7      518.99      478.48     35.57 o 
 -18   6   7        0.91        9.46     11.67 o 
 -16   6   7      940.69      946.45     45.22 o 
 -14   6   7        3.16       11.40      9.48 o 
 -12   6   7      684.62      635.33     34.86 o 
 -10   6   7     1532.18     1565.21     34.34 o 
  -8   6   7       14.40       22.10     10.61 o 
  -6   6   7        1.40       11.40     12.42 o 
  -4   6   7      427.45      481.08     26.64 o 
  -2   6   7      408.14      427.82     30.61 o 
   0   6   7      240.25      214.18     18.99 o 
   2   6   7     1445.01     1304.95     41.93 o 
   4   6   7      795.56      733.83     35.94 o 
   6   6   7      373.15      385.41     19.63 o 
   8   6   7        0.79       48.01     21.66 o 
  10   6   7     2362.59     2532.89    233.73 o 
  12   6   7      642.77      536.01     47.88 o 
  14   6   7       13.91       47.14     40.32 o 
  16   6   7      181.95      195.49     39.90 o 
  18   6   7      118.70      108.90     44.08 o 
  20   6   7        3.65       21.44     29.78 o 
  22   6   7        6.02        9.59     19.17 o 
 -23   7   7       16.25       26.28     20.39 o 
 -21   7   7       38.51       79.09     32.55 o 
 -19   7   7       78.51       56.14     20.04 o 
 -17   7   7       13.86       19.20     12.45 o 
 -15   7   7      111.55       90.98     15.30 o 
 -13   7   7        0.37       15.35     12.42 o 
 -11   7   7        7.21       25.73     11.49 o 
  -9   7   7        6.50       19.98     11.50 o 
  -7   7   7      524.52      481.06     24.39 o 
  -5   7   7     2733.26     2867.37     48.41 o 
  -3   7   7      316.41      325.72     26.29 o 
  -1   7   7     3155.49     3078.17    104.24 o 
   1   7   7       86.61       94.86     17.00 o 
   3   7   7     2421.32     2467.50     66.04 o 
   5   7   7      904.12      991.92     42.57 o 
   7   7   7       15.14       20.47     20.78 o 
   9   7   7      154.68       86.05     24.91 o 
  11   7   7      394.31      406.74    206.37 o 
  13   7   7       11.39        8.68     30.75 o 
  15   7   7      302.01      219.58     70.63 o 
  17   7   7       21.92       20.33     31.53 o 
  19   7   7       58.98       47.58     21.70 o 
  21   7   7       41.59       61.67     35.07 o 
 -20   8   7       18.33       26.64     12.63 o 
 -18   8   7       67.70       38.79     14.59 o 
 -16   8   7        0.14       21.13     13.02 o 
 -14   8   7       39.57       43.78     11.22 o 
 -12   8   7      222.08      330.33     36.42 o 
 -10   8   7      712.20      707.42     47.84 o 
  -8   8   7      322.01      346.04     41.29 o 
  -6   8   7      682.62      672.65     34.86 o 
  -4   8   7       48.82       54.93     15.41 o 
  -2   8   7     1573.94     1658.71     42.19 o 
   0   8   7      255.97      251.69     22.43 o 
   2   8   7      173.71      131.32     29.41 o 
   4   8   7      798.71      814.78     47.09 o 
   6   8   7      755.30      791.40     40.50 o 
   8   8   7       38.56       41.42     21.42 o 
  10   8   7      191.67      171.25     41.25 o 
  12   8   7        0.01       12.22     38.70 o 
  14   8   7       25.58        6.20     29.64 o 
  16   8   7       50.15       83.02     39.25 o 
  18   8   7       13.05       58.64     39.91 o 
 -17   9   7       42.29       51.31     23.56 o 
 -15   9   7      262.38      225.59     51.80 o 
 -13   9   7       83.58      130.64     22.74 o 
 -11   9   7       35.36       49.07     15.40 o 
  -9   9   7      131.89      142.39     25.23 o 
  -7   9   7        4.16       12.04      7.07 o 
  -5   9   7        1.45       22.06      9.09 o 
  -3   9   7      337.08      380.33     41.05 o 
  -1   9   7      323.48      251.42     37.53 o 
   1   9   7      122.16      124.77     24.67 o 
   3   9   7       51.26       72.78     24.25 o 
   5   9   7        6.82       15.73     10.74 o 
   7   9   7       80.33       60.27     24.05 o 
   9   9   7        7.74       26.05     24.35 o 
  11   9   7       34.94       28.79     24.84 o 
  13   9   7       12.95       51.59     47.67 o 
 -10  10   7      960.08     1057.95     79.65 o 
  -8  10   7      555.50      479.00     43.94 o 
  -6  10   7      736.71      786.44     49.42 o 
  -4  10   7       27.65       29.15     13.50 o 
  -2  10   7        4.35       24.90     13.39 o 
   0  10   7      170.62      173.36     26.39 o 
   2  10   7        6.03       12.02     12.72 o 
   4  10   7      155.54      196.81     63.54 o 
   6  10   7       53.15       80.25     29.67 o 
 -30   0   8        3.19       13.29     32.96 o 
 -28   0   8       69.10       50.31     21.87 o 
 -26   0   8        5.95        7.49     22.70 o 
 -24   0   8      138.88       75.88     94.71 o 
 -22   0   8     3350.25     3736.16    282.61 o 
 -20   0   8     1688.84     1663.36     72.20 o 
 -18   0   8     4214.87     4595.64    135.16 o 
 -16   0   8     1724.49     1519.37     34.49 o 
 -14   0   8      148.46      142.14     35.84 o 
 -12   0   8     1604.77     1622.60     40.34 o 
 -10   0   8      210.85      214.47     60.83 o 
  -8   0   8     2295.99     2694.63     99.33 o 
  -6   0   8       17.73       15.53     15.64 o 
  -4   0   8    15479.68    14540.51    150.81 o 
  -2   0   8      728.72      537.25     44.10 o 
   0   0   8     9346.34     9910.61    172.44 o 
   2   0   8       30.08       23.56     17.21 o 
   4   0   8     3436.80     3882.25    233.59 o 
   6   0   8      381.80      353.69     43.93 o 
   8   0   8     4010.81     3940.14     80.98 o 
  10   0   8      924.98      911.23     84.44 o 
  12   0   8       72.44       84.67     36.30 o 
  14   0   8      361.04      424.02     37.29 o 
  16   0   8       76.65       83.62     40.24 o 
  18   0   8     1876.37     2025.69     57.99 o 
  20   0   8      164.42      146.85     49.01 o 
  22   0   8      355.55      347.36     70.50 o 
  24   0   8      465.09      536.21    102.65 o 
  26   0   8      692.39      685.35    106.73 o 
  28   0   8       41.91       77.85     53.72 o 
 -31   1   8       18.63       25.32     16.92 o 
 -29   1   8       93.00       97.86     28.79 o 
 -27   1   8        2.10       22.76     13.12 o 
 -25   1   8      212.79      177.45     35.67 o 
 -23   1   8      403.08      369.24    112.07 o 
 -21   1   8      303.63      301.54     46.88 o 
 -19   1   8       50.64       65.33     26.72 o 
 -17   1   8     1927.00     2057.53     40.94 o 
 -15   1   8      603.85      659.54     49.26 o 
 -13   1   8      359.34      388.85     22.97 o 
 -11   1   8     2478.52     2474.29     48.26 o 
  -9   1   8      357.12      300.39     19.21 o 
  -7   1   8      477.65      605.93     21.40 o 
  -5   1   8      708.20      715.99     36.42 o 
  -3   1   8     4531.91     5273.31     70.14 o 
  -1   1   8      589.78      560.23     34.46 o 
   1   1   8      291.67      337.24     22.50 o 
   3   1   8      583.48      676.04     34.33 o 
   5   1   8     1321.56     1283.47     29.44 o 
   7   1   8      590.11      666.05     31.23 o 
   9   1   8     5444.56     5697.30    113.08 o 
  11   1   8     1847.95     1829.53     50.11 o 
  13   1   8     1418.49     1429.28     45.86 o 
  15   1   8        7.07       24.06     17.94 o 
  17   1   8     1049.85      988.61     48.92 o 
  19   1   8     1028.51     1084.30     46.18 o 
  21   1   8        1.02       16.30     14.50 o 
  23   1   8      451.92      499.90     45.01 o 
  25   1   8        8.26       12.64     15.95 o 
  27   1   8      155.56       85.89     37.61 o 
 -30   2   8       81.03       52.21     17.74 o 
 -28   2   8      283.03      303.68     50.57 o 
 -26   2   8      606.80      605.92     39.46 o 
 -24   2   8       27.12       18.85     23.40 o 
 -22   2   8     1640.26     1581.15     56.92 o 
 -20   2   8      546.18      558.16     65.70 o 
 -18   2   8      593.33      593.99     22.22 o 
 -16   2   8       34.71       44.92     15.42 o 
 -14   2   8      888.07      933.06     43.48 o 
 -12   2   8     2845.82     2721.71     92.63 o 
 -10   2   8      180.72      219.59     29.04 o 
  -8   2   8      169.44      144.00     34.09 o 
  -6   2   8     3861.75     4289.43     64.38 o 
  -4   2   8       93.17       48.42     12.53 o 
  -2   2   8     1032.92      963.27     37.80 o 
   0   2   8     2682.62     3044.34     50.72 o 
   2   2   8     5621.79     6397.26     80.69 o 
   4   2   8      714.24      737.93     27.33 o 
   6   2   8       91.03      125.08     27.30 o 
   8   2   8     5446.81     6003.35    166.67 o 
  10   2   8       55.65       51.38     14.88 o 
  12   2   8        0.38       13.43     12.04 o 
  14   2   8      378.25      422.09     37.94 o 
  16   2   8       87.06       75.71     24.53 o 
  18   2   8     3152.60     3550.19     80.15 o 
  20   2   8      210.70      235.40     28.03 o 
  22   2   8      290.20      260.10     68.09 o 
  24   2   8      323.83      208.79    134.35 o 
  26   2   8        6.82       -1.36     39.51 o 
 -29   3   8       82.47       53.89     19.44 o 
 -27   3   8     1109.59     1075.85     58.17 o 
 -25   3   8      589.85      643.70     76.23 o 
 -23   3   8       21.41       12.80     13.29 o 
 -21   3   8      134.71      190.09     30.96 o 
 -19   3   8       25.01       14.46     12.39 o 
 -17   3   8       18.47        9.39     12.04 o 
 -15   3   8      326.01      358.97     19.22 o 
 -13   3   8      961.97     1157.58     51.21 o 
 -11   3   8       25.14       39.75     15.49 o 
  -9   3   8     5475.15     5501.98     90.64 o 
  -7   3   8        8.14       18.20     10.66 o 
  -5   3   8     4454.92     5011.98     71.44 o 
  -3   3   8     6334.86     6901.26    166.82 o 
  -1   3   8     2066.14     2083.65     40.12 o 
   1   3   8      707.18      855.84     30.03 o 
   3   3   8       34.73       59.55     20.77 o 
   5   3   8     1887.53     1906.07     46.63 o 
   7   3   8      140.31      124.53     37.09 o 
   9   3   8     3270.46     3776.54     82.73 o 
  11   3   8        0.11        7.14      7.54 o 
  13   3   8       35.50       53.46     20.47 o 
  15   3   8       10.32       20.00     18.05 o 
  17   3   8        5.64        8.47     12.94 o 
  19   3   8       98.44      142.94     47.94 o 
  21   3   8       77.63      100.78     41.74 o 
  23   3   8       78.33       60.45     38.59 o 
  25   3   8      195.40      129.78     55.86 o 
 -28   4   8      304.58      219.47     45.01 o 
 -26   4   8        5.09       14.92     18.81 o 
 -24   4   8       13.96       33.38     17.85 o 
 -22   4   8       36.84       66.54     21.90 o 
 -20   4   8       42.32       55.25     16.51 o 
 -18   4   8       55.85       34.81     17.40 o 
 -16   4   8      440.95      560.97     34.87 o 
 -14   4   8     1658.34     1745.59     34.00 o 
 -12   4   8     1241.81     1186.11     70.93 o 
 -10   4   8     2123.23     2153.78     87.90 o 
  -8   4   8      471.19      430.84     28.80 o 
  -6   4   8       15.25       19.22     20.73 o 
  -4   4   8      904.94      868.27     62.91 o 
  -2   4   8     1195.19     1115.24     32.02 o 
   0   4   8     3333.38     3130.50     87.90 o 
   2   4   8      558.01      565.91     28.60 o 
   4   4   8     1650.44     1419.77     48.88 o 
   6   4   8     1694.53     1541.42     45.84 o 
   8   4   8      352.95      395.58     31.54 o 
  10   4   8      783.38      828.52     32.21 o 
  12   4   8      924.22      954.75     27.59 o 
  14   4   8       17.52       15.98     30.33 o 
  16   4   8      147.42      105.78     38.68 o 
  18   4   8      391.50      364.38    115.38 o 
  20   4   8        9.32       29.08     28.48 o 
  22   4   8        0.00       12.98     38.39 o 
  24   4   8        3.66       27.33     20.70 o 
 -27   5   8       20.25       28.96     27.21 o 
 -25   5   8       13.97       23.26     21.04 o 
 -23   5   8      150.20      135.17     58.43 o 
 -21   5   8      655.00      612.62     45.99 o 
 -19   5   8      796.31      727.33     30.93 o 
 -17   5   8      126.39      154.14     19.57 o 
 -15   5   8       78.59       87.55     17.78 o 
 -13   5   8        6.83        8.52     11.35 o 
 -11   5   8      547.10      600.90     47.04 o 
  -9   5   8     1144.22     1147.39     42.81 o 
  -7   5   8       22.35       27.47     17.74 o 
  -5   5   8        1.95       10.56     10.78 o 
  -3   5   8       36.86       58.75     12.54 o 
  -1   5   8     1292.69     1218.49     61.94 o 
   1   5   8      131.52      105.19     36.91 o 
   3   5   8      138.76      159.42     30.01 o 
   5   5   8      280.80      268.27     25.89 o 
   7   5   8      165.42      192.09     43.38 o 
   9   5   8      651.92      599.11     28.76 o 
  11   5   8      662.28      730.68    104.94 o 
  13   5   8      372.20      280.05     97.08 o 
  15   5   8        0.42       55.83     35.02 o 
  17   5   8      236.62      192.42     69.39 o 
  19   5   8      429.08      427.27     98.19 o 
  21   5   8      566.49      613.90    119.42 o 
  23   5   8       12.57       61.03     28.07 o 
 -24   6   8       19.57       12.31     16.40 o 
 -22   6   8       18.30        9.40     10.59 o 
 -20   6   8      423.18      382.98     35.51 o 
 -18   6   8       48.92       46.06     16.69 o 
 -16   6   8      983.08      984.77     45.88 o 
 -14   6   8     2103.77     2155.20     52.06 o 
 -12   6   8      315.88      324.65     26.84 o 
 -10   6   8       31.55       25.90     10.70 o 
  -8   6   8        1.48       -1.76     15.47 o 
  -6   6   8       32.11       17.48      9.72 o 
  -4   6   8        0.53       17.64     13.31 o 
  -2   6   8      616.13      544.30     45.50 o 
   0   6   8     2203.70     2220.58    137.08 o 
   2   6   8      303.32      299.16     36.92 o 
   4   6   8      338.86      417.45     33.49 o 
   6   6   8      774.41      885.11    105.29 o 
   8   6   8       80.35       69.49     29.82 o 
  10   6   8      940.62     1048.78     82.83 o 
  12   6   8       34.35       17.38     31.75 o 
  14   6   8      547.45      367.09    103.12 o 
  16   6   8      187.80      131.73     48.10 o 
  18   6   8       29.12       18.03     26.02 o 
  20   6   8        6.43       39.27     64.89 o 
  22   6   8        0.13       25.98     27.66 o 
 -23   7   8       55.03       52.32     27.47 o 
 -21   7   8      543.62      424.63     47.23 o 
 -19   7   8        7.11       18.66     13.29 o 
 -17   7   8     1268.58     1220.28     47.61 o 
 -15   7   8       33.79       36.96     18.17 o 
 -13   7   8      300.92      183.28     32.13 o 
 -11   7   8      713.39      709.06     36.33 o 
  -9   7   8        1.69       12.90     10.12 o 
  -7   7   8      772.68      789.23     30.17 o 
  -5   7   8       49.46       60.10     16.51 o 
  -3   7   8     2033.39     1989.45     81.13 o 
  -1   7   8     1000.20     1041.25     38.95 o 
   1   7   8     1087.71     1052.93     55.09 o 
   3   7   8      276.94      198.13     62.99 o 
   5   7   8      213.94      176.20     78.88 o 
   7   7   8      148.38      169.22     37.15 o 
   9   7   8        2.09       12.72     29.54 o 
  11   7   8       26.23       64.00     30.03 o 
  13   7   8       17.42       23.61     20.72 o 
  15   7   8       22.29       41.88     35.35 o 
  17   7   8       36.44       38.34     35.84 o 
  19   7   8       95.01      151.47     53.35 o 
 -18   8   8      145.77      137.80     36.59 o 
 -16   8   8       40.89       30.73     12.32 o 
 -14   8   8       23.16       24.08     16.04 o 
 -12   8   8      569.70      630.63     33.44 o 
 -10   8   8     1207.22     1241.12     33.70 o 
  -8   8   8      138.96      113.50     21.48 o 
  -6   8   8     1382.83     1381.98     37.69 o 
  -4   8   8      176.51      146.09     20.26 o 
  -2   8   8       26.40       31.95     15.86 o 
   0   8   8      268.05      295.06     41.84 o 
   2   8   8      651.99      651.74     38.97 o 
   4   8   8      167.99      117.80     33.41 o 
   6   8   8        6.71       16.39     17.68 o 
   8   8   8      126.78      163.76     36.91 o 
  10   8   8       88.55       39.15     24.31 o 
  12   8   8       71.93       62.54     34.86 o 
  14   8   8      122.94      104.73     35.53 o 
  16   8   8        0.99       19.34     26.22 o 
 -15   9   8        2.50       14.38     23.56 o 
 -13   9   8       37.98       29.56     19.82 o 
 -11   9   8       48.52       38.76     14.91 o 
  -9   9   8      229.32      271.70     30.31 o 
  -7   9   8      381.43      397.31     30.61 o 
  -5   9   8       94.21       72.21     20.64 o 
  -3   9   8       14.91       28.95     10.06 o 
  -1   9   8        0.69       34.44     13.20 o 
   1   9   8       30.85       44.31     18.43 o 
   3   9   8       83.60       38.14     23.97 o 
   5   9   8        4.85       12.50     17.52 o 
   7   9   8      323.10      379.65    106.01 o 
   9   9   8       71.30       93.91     36.26 o 
  11   9   8       61.02       43.90     33.91 o 
  -6  10   8      151.63      258.58     43.93 o 
  -4  10   8        2.88       23.44     16.49 o 
  -2  10   8       32.09       46.12     17.24 o 
   0  10   8        1.88       38.58     15.67 o 
   2  10   8       66.18      100.52     21.38 o 
 -29   1   9        1.14       15.14     12.37 o 
 -27   1   9       18.69       26.00     18.28 o 
 -25   1   9      362.91      395.75     52.53 o 
 -23   1   9     1304.61     1221.98     66.04 o 
 -21   1   9      474.54      536.88     54.76 o 
 -19   1   9       50.27       39.43     27.05 o 
 -17   1   9      272.72      328.19     44.01 o 
 -15   1   9       87.70      102.25     23.19 o 
 -13   1   9     1068.48      872.44     45.92 o 
 -11   1   9        8.54       13.69      9.82 o 
  -9   1   9     1068.42     1247.24     37.74 o 
  -7   1   9      132.99      120.93     26.40 o 
  -5   1   9     3009.19     2714.36     59.24 o 
  -3   1   9     1171.49     1268.90     42.85 o 
  -1   1   9       33.12       22.42     10.92 o 
   1   1   9     2657.49     2719.31    108.48 o 
   3   1   9      129.91      142.14     24.44 o 
   5   1   9      389.57      308.37     22.64 o 
   7   1   9        5.50        7.13     11.15 o 
   9   1   9      147.63      197.39     34.01 o 
  11   1   9      579.77      611.33     46.98 o 
  13   1   9       43.42       62.34     29.90 o 
  15   1   9      594.04      645.42     50.44 o 
  17   1   9       14.65       30.04     12.06 o 
  19   1   9      349.41      373.31     41.99 o 
  21   1   9        0.10        5.91     16.76 o 
  23   1   9       25.32       53.77     18.21 o 
  25   1   9       56.31       46.96     22.22 o 
 -28   2   9       40.72       31.80     21.86 o 
 -26   2   9        1.13       18.87     21.04 o 
 -24   2   9      212.69      296.84     49.65 o 
 -22   2   9      266.11      303.13     36.62 o 
 -20   2   9       36.72       31.57     25.91 o 
 -18   2   9      170.31      204.66     42.22 o 
 -16   2   9        2.62       18.91      8.69 o 
 -14   2   9      630.68      595.17     40.55 o 
 -12   2   9     1899.25     2002.53     61.57 o 
 -10   2   9     1323.27     1340.40     41.36 o 
  -8   2   9      571.98      556.98     30.95 o 
  -6   2   9     1575.15     1535.88     44.61 o 
  -4   2   9     2698.55     2742.29     49.96 o 
  -2   2   9     1225.97     1113.25     40.16 o 
   0   2   9     3278.87     3216.07     67.36 o 
   2   2   9      133.73      157.40     30.41 o 
   4   2   9       62.33       78.72     24.05 o 
   6   2   9     1295.95     1276.43     34.92 o 
   8   2   9     2014.47     2234.15     93.79 o 
  10   2   9     1530.73     1797.58     45.27 o 
  12   2   9      655.66      581.12     28.63 o 
  14   2   9      221.93      172.10     51.00 o 
  16   2   9      852.37      928.22     39.68 o 
  18   2   9      119.74      126.06     38.28 o 
  20   2   9      166.33      111.60     36.97 o 
  22   2   9      254.62      217.54     64.36 o 
  24   2   9       27.21       48.05     29.57 o 
  26   2   9       23.64       20.11     22.24 o 
 -29   3   9      135.96       93.92     31.43 o 
 -27   3   9       22.90       46.14     25.35 o 
 -25   3   9      216.88      196.48     38.50 o 
 -23   3   9      342.48      292.70     46.15 o 
 -21   3   9      905.69      912.66     63.10 o 
 -19   3   9      105.65       72.78     23.50 o 
 -17   3   9       51.08       65.47     17.88 o 
 -15   3   9      814.24      741.11     29.39 o 
 -13   3   9       87.41       75.67     18.76 o 
 -11   3   9     3358.55     3618.19     74.05 o 
  -9   3   9      847.38      838.70     59.40 o 
  -7   3   9      426.59      491.46     37.19 o 
  -5   3   9     1365.06     1412.78     41.35 o 
  -3   3   9       23.68       40.57     17.31 o 
  -1   3   9     1160.27     1287.72     68.77 o 
   1   3   9     1036.72     1101.34     43.37 o 
   3   3   9      259.00      282.97     36.21 o 
   5   3   9      448.47      452.69     33.61 o 
   7   3   9      289.00      195.31     39.66 o 
   9   3   9     2219.99     2219.96    125.70 o 
  11   3   9     1826.24     2057.05    105.29 o 
  13   3   9     1332.97     1406.75     48.62 o 
  15   3   9      130.89       99.05     30.49 o 
  17   3   9     2157.87     2060.81    236.28 o 
  19   3   9        0.02       61.19     36.49 o 
  21   3   9      103.10       61.53     51.18 o 
  23   3   9        3.48       20.93     32.65 o 
  25   3   9       81.94       84.27     44.17 o 
 -26   4   9      380.86      426.66     47.28 o 
 -24   4   9        5.33       33.63     21.60 o 
 -22   4   9       17.87       42.09     20.93 o 
 -20   4   9       41.92       47.00     14.45 o 
 -18   4   9      594.56      581.06     29.83 o 
 -16   4   9      251.34      242.56     23.30 o 
 -14   4   9      305.32      333.99     30.83 o 
 -12   4   9        0.15       20.94     11.94 o 
 -10   4   9       18.66       25.65     12.84 o 
  -8   4   9       42.28       34.27     13.95 o 
  -6   4   9      557.45      611.78     29.83 o 
  -4   4   9      933.79      920.04     71.71 o 
  -2   4   9     1090.34      899.78     36.37 o 
   0   4   9      284.28      371.10     26.59 o 
   2   4   9       96.85      146.21     27.84 o 
   4   4   9      531.40      526.94     38.94 o 
   6   4   9      322.25      339.18     45.84 o 
   8   4   9       29.96       30.80     14.08 o 
  10   4   9      193.74      212.13     32.68 o 
  12   4   9      504.25      597.79     28.38 o 
  14   4   9     1023.99     1227.79     81.39 o 
  16   4   9      846.11      818.26     80.85 o 
  18   4   9      953.51      969.89     70.55 o 
  20   4   9       11.41       74.26     43.19 o 
  22   4   9        0.05      -15.72     32.13 o 
  24   4   9        0.03       -5.51     33.98 o 
 -25   5   9        3.24        6.21     16.68 o 
 -23   5   9       60.47       54.74     25.17 o 
 -21   5   9      646.76      737.54     41.48 o 
 -19   5   9       33.93       61.67     22.28 o 
 -17   5   9      451.30      473.78     42.71 o 
 -15   5   9      102.03       96.70     21.96 o 
 -13   5   9      261.75      224.43     25.52 o 
 -11   5   9       77.43       42.67     20.40 o 
  -9   5   9      167.88      161.58     25.09 o 
  -7   5   9        0.08       -5.42     12.19 o 
  -5   5   9      327.51      282.44     65.65 o 
  -3   5   9       25.30       21.94      9.09 o 
  -1   5   9      177.10      161.01     25.87 o 
   1   5   9      246.39      391.45     38.67 o 
   3   5   9     2955.38     3029.61     74.80 o 
   5   5   9      550.82      531.04     41.17 o 
   7   5   9      748.39      721.50     37.13 o 
   9   5   9      104.67       95.42     34.13 o 
  11   5   9       42.33       37.03     23.74 o 
  13   5   9      148.22      143.08     31.78 o 
  15   5   9       27.20       17.47     18.45 o 
  17   5   9       72.86       32.02     33.90 o 
  19   5   9      281.38      325.79     68.43 o 
  21   5   9        1.27       35.54     29.89 o 
 -24   6   9      170.85      126.40     30.43 o 
 -22   6   9      237.79      311.33     44.77 o 
 -20   6   9      519.85      547.46     32.96 o 
 -18   6   9      786.93      753.12     38.47 o 
 -16   6   9      197.20      174.87     48.68 o 
 -14   6   9      836.18      856.93     34.20 o 
 -12   6   9       35.15       36.20     15.20 o 
 -10   6   9      447.72      481.41     31.79 o 
  -8   6   9      114.47      114.36     29.34 o 
  -6   6   9     1655.46     1581.36     69.71 o 
  -4   6   9      104.23      151.95     36.14 o 
  -2   6   9    10412.63    11283.42    130.49 o 
   0   6   9      550.03      650.46     39.02 o 
   2   6   9      561.41      566.18     28.69 o 
   4   6   9     1404.64     1239.33     43.00 o 
   6   6   9       91.13      115.72     38.45 o 
   8   6   9     1555.25     1492.30    127.38 o 
  10   6   9        0.61        9.80     23.70 o 
  12   6   9      285.42      321.42     64.01 o 
  14   6   9        5.97        5.16     29.91 o 
  16   6   9       45.19       25.45     29.01 o 
  18   6   9       48.35       72.70     29.48 o 
  20   6   9       36.43        8.00     27.13 o 
 -21   7   9        0.24        4.07     12.84 o 
 -19   7   9      331.81      245.95     60.22 o 
 -17   7   9        6.50        6.60     13.11 o 
 -15   7   9      276.70      329.80     49.92 o 
 -13   7   9       28.34       30.78     14.05 o 
 -11   7   9       95.30      129.65     19.60 o 
  -9   7   9     1505.10     1592.53     51.81 o 
  -7   7   9       84.45      101.10     21.23 o 
  -5   7   9      330.86      329.81     47.64 o 
  -3   7   9      138.06      132.78     30.95 o 
  -1   7   9      789.81      825.48     79.12 o 
   1   7   9       71.57       94.02     24.96 o 
   3   7   9       87.77       83.93     36.89 o 
   5   7   9      352.47      261.97     95.74 o 
   7   7   9        0.99        3.43     26.64 o 
   9   7   9      313.84      291.22    100.91 o 
  11   7   9       38.13       65.70     56.91 o 
  13   7   9        1.26       41.88     23.18 o 
  15   7   9       92.54      163.41     83.23 o 
  17   7   9       75.16      110.65     64.88 o 
 -18   8   9       10.79       33.14     14.98 o 
 -16   8   9        7.52       13.41     13.75 o 
 -14   8   9        7.12       16.89     13.41 o 
 -12   8   9        0.17       10.68     10.23 o 
 -10   8   9        5.80       33.89     16.13 o 
  -8   8   9      482.70      394.48     33.90 o 
  -6   8   9      239.56      217.93     28.37 o 
  -4   8   9      347.83      279.91     48.87 o 
  -2   8   9       31.77       46.88     24.17 o 
   0   8   9      180.98      187.97     32.62 o 
   2   8   9      420.74      357.04     95.43 o 
   4   8   9       25.52       31.93     14.95 o 
   6   8   9       73.13       48.16     21.50 o 
   8   8   9        0.24       32.83     22.04 o 
  10   8   9      405.17      333.03    110.64 o 
  12   8   9      234.58      165.62     79.58 o 
  14   8   9        1.44       29.39     20.96 o 
 -11   9   9       27.39       36.32     13.39 o 
  -9   9   9        0.75       26.75     12.03 o 
  -7   9   9      119.98      132.47     23.09 o 
  -5   9   9       20.52       26.18     14.10 o 
  -3   9   9       47.05       27.97     23.14 o 
  -1   9   9        2.79       13.13     11.86 o 
   1   9   9       49.17       47.99     17.09 o 
   3   9   9       16.79       22.11     18.81 o 
   5   9   9        3.85       17.91     23.64 o 
   7   9   9        4.89       41.45     24.79 o 
 -28   0  10       11.34       27.71     39.73 o 
 -26   0  10        1.16       -8.07     32.92 o 
 -24   0  10      231.04      206.91    109.69 o 
 -22   0  10       73.12       80.90     74.62 o 
 -20   0  10     2993.43     3328.97    185.30 o 
 -18   0  10     2391.60     2492.89    106.91 o 
 -16   0  10     3677.21     3734.72    125.47 o 
 -14   0  10     1645.37     1591.40    108.16 o 
 -12   0  10     4702.13     4335.17    199.20 o 
 -10   0  10     2328.68     2240.23    116.01 o 
  -8   0  10      434.91      493.42     31.82 o 
  -6   0  10     8132.71     8462.25    134.77 o 
  -4   0  10      654.13      725.85     74.17 o 
  -2   0  10     1688.47     1983.17     58.00 o 
   0   0  10     1088.45     1008.96     57.07 o 
   2   0  10     2879.59     2925.56     94.35 o 
   4   0  10     1755.09     1708.19     53.83 o 
   6   0  10     1679.47     1795.46     60.85 o 
   8   0  10     1295.81     1399.18     57.45 o 
  10   0  10      162.99      200.95     59.16 o 
  12   0  10      403.97      488.81     42.81 o 
  14   0  10      152.36      198.55     64.36 o 
  16   0  10      404.34      443.95    100.77 o 
  18   0  10      442.17      432.57     94.80 o 
  20   0  10      156.86      251.06     45.52 o 
  22   0  10      763.02      761.44     82.10 o 
  24   0  10      180.91      168.42     48.49 o 
 -29   1  10       54.10       44.29     20.54 o 
 -27   1  10        0.18        8.57     17.35 o 
 -25   1  10       56.68       24.00     23.76 o 
 -23   1  10       61.64       63.07     28.56 o 
 -21   1  10     2479.28     2980.14    142.38 o 
 -19   1  10        0.48       26.25     22.61 o 
 -17   1  10      251.10      253.31     75.42 o 
 -15   1  10       31.20       30.61     13.09 o 
 -13   1  10     1302.59     1162.77     45.14 o 
 -11   1  10      887.05     1061.04     53.19 o 
  -9   1  10      120.61      110.34     23.14 o 
  -7   1  10       94.13       87.39     19.85 o 
  -5   1  10     2688.29     2796.33     83.20 o 
  -3   1  10       71.07       76.42     19.86 o 
  -1   1  10      336.83      303.48     28.51 o 
   1   1  10       17.46       19.70     18.74 o 
   3   1  10     5681.01     6154.65    123.45 o 
   5   1  10      647.09      559.74     40.66 o 
   7   1  10      612.46      596.72     44.40 o 
   9   1  10      532.91      716.19     68.52 o 
  11   1  10     1532.78     1615.36     40.35 o 
  13   1  10     1846.84     1851.82     43.69 o 
  15   1  10       26.75       35.39     16.24 o 
  17   1  10      410.89      440.90     48.15 o 
  19   1  10      130.20      117.96     28.33 o 
  21   1  10       10.84       21.79     18.94 o 
  23   1  10        4.01        2.82     27.72 o 
  25   1  10       22.63       33.23     31.75 o 
 -28   2  10       36.91       40.49     24.57 o 
 -26   2  10      108.05      148.79     45.00 o 
 -24   2  10       32.25       24.07     23.29 o 
 -22   2  10        7.91        0.68     18.65 o 
 -20   2  10      265.93      305.84     85.07 o 
 -18   2  10        6.37       29.87     25.53 o 
 -16   2  10     1584.80     1601.79     43.12 o 
 -14   2  10        4.85        9.79     11.62 o 
 -12   2  10      168.70      172.89     29.37 o 
 -10   2  10      123.71      178.94     30.13 o 
  -8   2  10      397.48      408.09     33.34 o 
  -6   2  10      121.35      124.72     25.47 o 
  -4   2  10      110.32      164.11     29.16 o 
  -2   2  10      479.81      456.99     26.38 o 
   0   2  10      987.63      967.10     60.28 o 
   2   2  10      349.62      297.77     60.09 o 
   4   2  10     3788.10     3974.99     59.29 o 
   6   2  10     2589.88     2929.92     97.65 o 
   8   2  10     2552.91     2486.13     48.60 o 
  10   2  10     2082.49     2048.78     41.70 o 
  12   2  10     1767.19     1861.78     99.27 o 
  14   2  10      434.91      420.44     53.90 o 
  16   2  10       48.06       37.87     22.06 o 
  18   2  10     1131.74     1158.62     41.16 o 
  20   2  10      188.70      226.09     57.20 o 
  22   2  10       11.41       43.53     39.40 o 
  24   2  10       20.78       23.54     27.52 o 
 -27   3  10        9.65       35.01     15.72 o 
 -25   3  10        7.16       43.78     22.01 o 
 -23   3  10        9.37       38.52     26.73 o 
 -21   3  10       24.11       27.21     28.15 o 
 -19   3  10      646.18      767.80     87.94 o 
 -17   3  10      315.94      316.14     48.04 o 
 -15   3  10      452.40      400.57     45.89 o 
 -13   3  10     2540.93     2770.67     52.29 o 
 -11   3  10     3650.02     3997.34     70.11 o 
  -9   3  10      959.00      864.25     42.38 o 
  -7   3  10     1608.87     1551.13     63.97 o 
  -5   3  10      417.42      538.53     38.95 o 
  -3   3  10       19.63       17.41     12.44 o 
  -1   3  10      840.05      703.63     32.62 o 
   1   3  10     1302.85     1312.97     62.20 o 
   3   3  10      249.16      322.79     41.75 o 
   5   3  10     4270.25     4293.07    120.97 o 
   7   3  10     1177.42     1023.03    109.94 o 
   9   3  10      494.96      501.34     43.59 o 
  11   3  10      760.17      647.04     31.90 o 
  13   3  10       43.09       33.89     15.56 o 
  15   3  10       10.98       10.10     10.62 o 
  17   3  10       27.15       44.14     33.49 o 
  19   3  10        4.06       18.67     32.03 o 
  21   3  10      283.11      295.76     49.68 o 
  23   3  10       26.94       -7.18     30.40 o 
 -26   4  10       36.16       49.17     22.48 o 
 -24   4  10       33.42       38.45     18.91 o 
 -22   4  10      139.93      122.05     33.13 o 
 -20   4  10        1.75        4.42     20.36 o 
 -18   4  10       60.81       65.70     25.15 o 
 -16   4  10      198.95      176.34     49.36 o 
 -14   4  10       18.60       25.57     16.25 o 
 -12   4  10        0.22       10.07     13.99 o 
 -10   4  10       96.87      123.24     25.63 o 
  -8   4  10     1295.41     1237.81     40.21 o 
  -6   4  10       10.35        8.52     16.59 o 
  -4   4  10     1256.36     1179.53     43.82 o 
  -2   4  10      534.08      654.82     37.99 o 
   0   4  10      858.69      732.06     55.45 o 
   2   4  10     1389.58     1457.39     95.56 o 
   4   4  10      344.70      344.58     60.43 o 
   6   4  10       44.96       41.63     16.10 o 
   8   4  10       11.72       15.15     13.47 o 
  10   4  10      120.31      100.19     26.28 o 
  12   4  10       38.06       42.12     18.14 o 
  14   4  10      286.46      190.68    123.31 o 
  16   4  10      330.64      287.61     65.31 o 
  18   4  10       28.63       30.07     14.65 o 
  20   4  10       16.51      -23.08     38.15 o 
  22   4  10       23.32       -6.98     32.50 o 
 -23   5  10        6.12       21.40     19.74 o 
 -21   5  10        4.43       17.48     18.66 o 
 -19   5  10       21.28       28.15     14.59 o 
 -17   5  10      129.77       79.54     36.53 o 
 -15   5  10       31.52       69.18     25.03 o 
 -13   5  10      393.36      400.13     35.59 o 
 -11   5  10      141.49      135.39     37.68 o 
  -9   5  10      364.94      371.35     52.65 o 
  -7   5  10        7.62       30.09     15.06 o 
  -5   5  10       79.67       81.16     22.45 o 
  -3   5  10      327.19      306.60     34.56 o 
  -1   5  10        2.13       35.91     15.87 o 
   1   5  10     4166.78     4011.32     68.84 o 
   3   5  10       41.85       49.05     27.31 o 
   5   5  10      633.15      618.62     35.85 o 
   7   5  10        0.71       15.19     11.89 o 
   9   5  10       34.90       54.61     21.12 o 
  11   5  10      114.87      113.06     49.91 o 
  13   5  10        9.93        0.55     23.94 o 
  15   5  10       64.17       81.67     36.74 o 
  17   5  10      110.97       81.21     41.92 o 
  19   5  10       38.36       30.94     33.45 o 
 -22   6  10       30.98       54.98     28.64 o 
 -20   6  10       31.83       33.56     18.54 o 
 -18   6  10      146.45      138.07     31.81 o 
 -16   6  10      174.23      166.64     37.62 o 
 -14   6  10       23.14       22.54     14.79 o 
 -12   6  10       19.76       39.48     15.39 o 
 -10   6  10       20.45       34.19     21.42 o 
  -8   6  10      733.13      737.29     33.55 o 
  -6   6  10       21.84       17.68     16.64 o 
  -4   6  10       85.90       84.41     24.05 o 
  -2   6  10       46.87       83.14     21.46 o 
   0   6  10       24.11       30.65     14.36 o 
   2   6  10      105.87       96.19     25.44 o 
   4   6  10       69.33       51.23     15.31 o 
   6   6  10        2.51       -2.68     25.12 o 
   8   6  10       18.24       39.11     25.05 o 
  10   6  10      379.12      390.25    120.52 o 
  12   6  10       46.28       54.29     28.47 o 
  14   6  10       17.92       26.04     27.30 o 
  16   6  10        1.37       16.86     37.04 o 
  18   6  10        6.76       37.71     38.03 o 
 -19   7  10       62.45       80.44     22.95 o 
 -17   7  10        7.65       34.01     14.55 o 
 -15   7  10        6.77       37.09     15.60 o 
 -13   7  10        4.94       15.97     12.30 o 
 -11   7  10       87.82      132.96     24.34 o 
  -9   7  10     1444.33     1403.22     41.71 o 
  -7   7  10       14.73       33.96     16.03 o 
  -5   7  10     3538.04     3767.96    108.42 o 
  -3   7  10      119.21      112.33     38.88 o 
  -1   7  10      264.53      194.21     51.20 o 
   1   7  10      161.61      127.64     32.77 o 
   3   7  10       63.69       51.41     34.75 o 
   5   7  10        4.50       -8.87     23.80 o 
   7   7  10        8.68       48.76     25.47 o 
   9   7  10       21.72       33.76     25.66 o 
  11   7  10        7.89       12.24     25.17 o 
  13   7  10       99.47      141.30     45.87 o 
  15   7  10       98.82       66.05     49.04 o 
 -14   8  10      112.39      117.04     29.21 o 
 -12   8  10      305.00      385.97     66.03 o 
 -10   8  10       23.91       19.57      9.27 o 
  -8   8  10       47.88       49.48     13.43 o 
  -6   8  10       36.97       51.24     15.58 o 
  -4   8  10       62.85       42.60     18.44 o 
  -2   8  10        0.07       19.51     18.63 o 
   0   8  10       43.35       58.92     34.78 o 
   2   8  10       43.43       59.79     29.17 o 
   4   8  10      225.71      158.47     41.93 o 
   6   8  10       12.50       34.99     16.57 o 
   8   8  10      165.32      160.47     81.35 o 
  10   8  10       93.10       85.64     61.78 o 
  -7   9  10        3.99       17.65     11.24 o 
  -5   9  10      184.09      157.90     27.83 o 
  -3   9  10        9.64       25.46     16.96 o 
  -1   9  10      128.07      117.41     33.33 o 
   1   9  10        3.46       11.29     24.42 o 
   3   9  10       19.89       38.72     23.80 o 
 -27   1  11       28.63       35.40     32.60 o 
 -25   1  11       10.95       32.53     29.18 o 
 -23   1  11       33.72       41.66     27.57 o 
 -21   1  11        0.33        3.52     28.66 o 
 -19   1  11       17.01       22.17     21.29 o 
 -17   1  11     1816.59     1652.66     73.90 o 
 -15   1  11      928.96      913.07     49.09 o 
 -13   1  11     1489.85     1502.67     71.47 o 
 -11   1  11      560.88      632.64     54.13 o 
  -9   1  11        5.05       28.51     12.39 o 
  -7   1  11      251.35      221.04     33.98 o 
  -5   1  11      492.34      535.62     36.20 o 
  -3   1  11      884.27      914.50     49.98 o 
  -1   1  11      610.46      622.02     30.18 o 
   1   1  11      519.87      433.34     72.94 o 
   3   1  11     2906.17     2807.40     54.64 o 
   5   1  11     2686.28     2715.37     91.09 o 
   7   1  11      361.72      351.68     68.10 o 
   9   1  11     4713.21     4977.89    148.39 o 
  11   1  11      212.96      240.57     50.85 o 
  13   1  11      551.24      569.79     41.08 o 
  15   1  11      104.75       76.83     24.11 o 
  17   1  11      188.11      206.77     45.80 o 
  19   1  11       57.25       64.37     23.24 o 
  21   1  11       87.32       60.24     18.74 o 
  23   1  11       34.84       42.20     24.78 o 
 -26   2  11       70.76       81.03     46.37 o 
 -24   2  11        8.06       52.80     30.60 o 
 -22   2  11        6.99       10.50     19.00 o 
 -20   2  11      195.65      140.39     43.40 o 
 -18   2  11       21.92       33.39     27.58 o 
 -16   2  11      145.67      209.27     39.59 o 
 -14   2  11        5.43       28.03     17.05 o 
 -12   2  11        0.09       14.14     15.31 o 
 -10   2  11      170.54      190.48     45.66 o 
  -8   2  11      232.60      326.86     32.73 o 
  -6   2  11      341.20      365.27     33.58 o 
  -4   2  11        5.87        8.48     13.96 o 
  -2   2  11      576.10      602.91     45.26 o 
   0   2  11       35.06       72.53     18.99 o 
   2   2  11       37.78       39.72     19.47 o 
   4   2  11     2426.88     2760.34     51.04 o 
   6   2  11      105.42       92.16     18.17 o 
   8   2  11      712.73      735.85     56.93 o 
  10   2  11      972.41     1112.08     55.22 o 
  12   2  11       29.45       32.62     17.89 o 
  14   2  11       13.52       25.89     17.38 o 
  16   2  11      157.15      124.54     39.12 o 
  18   2  11       49.38       58.99     38.41 o 
  20   2  11       32.11       30.42     28.61 o 
  22   2  11        8.33       18.65     35.56 o 
 -25   3  11        2.37       41.39     21.51 o 
 -23   3  11      113.12      207.44     73.28 o 
 -21   3  11      269.88      282.22     87.54 o 
 -19   3  11       11.30       23.44     25.53 o 
 -17   3  11      328.16      377.12     31.22 o 
 -15   3  11     1458.97     1460.73    104.93 o 
 -13   3  11     2183.66     2052.83     62.69 o 
 -11   3  11      938.08      964.84     43.21 o 
  -9   3  11     2521.80     2332.74     49.67 o 
  -7   3  11       67.81       53.14     16.15 o 
  -5   3  11     2031.74     2114.35    100.72 o 
  -3   3  11       22.23       60.69     19.38 o 
  -1   3  11      184.32      259.71     32.76 o 
   1   3  11      190.74      150.03     29.20 o 
   3   3  11     2733.15     2590.99     97.07 o 
   5   3  11      929.13     1027.38     36.86 o 
   7   3  11       16.26       21.79     19.52 o 
   9   3  11        4.15       22.39     14.57 o 
  11   3  11     2395.04     2309.61     61.27 o 
  13   3  11       56.88       72.97     19.79 o 
  15   3  11       44.35       21.32     13.38 o 
  17   3  11      150.04      143.91     47.03 o 
  19   3  11      296.13      327.45     93.21 o 
  21   3  11        5.65       47.20     21.70 o 
 -24   4  11       55.36      123.69     37.70 o 
 -22   4  11       19.40       12.80     26.40 o 
 -20   4  11      890.57      930.30    103.14 o 
 -18   4  11      268.20      250.96     35.09 o 
 -16   4  11      824.43      809.91     38.32 o 
 -14   4  11       54.69       54.07     18.58 o 
 -12   4  11        0.21       23.88     12.19 o 
 -10   4  11      140.84      166.17     38.23 o 
  -8   4  11      115.95      109.76     33.47 o 
  -6   4  11     1715.56     1601.68     59.49 o 
  -4   4  11        0.89       12.01     18.84 o 
  -2   4  11      237.69      237.13     37.69 o 
   0   4  11      982.27      968.31     50.03 o 
   2   4  11     1068.77      957.95     36.12 o 
   4   4  11      928.15      784.21     80.73 o 
   6   4  11        8.45       32.53     13.05 o 
   8   4  11        0.26       17.21     11.40 o 
  10   4  11       15.40       25.76     17.46 o 
  12   4  11       73.83       25.38     34.78 o 
  14   4  11      189.21      225.00     43.94 o 
  16   4  11      392.21      372.93     49.62 o 
  18   4  11       45.83       20.93     22.79 o 
  20   4  11       40.44       59.61     39.70 o 
 -23   5  11        1.54       31.20     18.79 o 
 -21   5  11       16.63       72.35     23.48 o 
 -19   5  11        8.22       14.51      8.23 o 
 -17   5  11       46.84       57.75     25.05 o 
 -15   5  11       12.34       12.50     16.44 o 
 -13   5  11      729.34      621.68     35.14 o 
 -11   5  11       26.49       25.91     17.34 o 
  -9   5  11       23.11       15.07     12.57 o 
  -7   5  11       17.57       18.35     15.21 o 
  -5   5  11     2269.97     2181.77     97.94 o 
  -3   5  11     3172.93     3285.30    103.77 o 
  -1   5  11     1217.03     1217.14     46.02 o 
   1   5  11      440.05      401.79     47.99 o 
   3   5  11      149.63      180.69     37.51 o 
   5   5  11       53.67       64.76     19.72 o 
   7   5  11       55.36       54.33     16.08 o 
   9   5  11       52.21       84.52     28.39 o 
  11   5  11       18.49       31.44     36.30 o 
  13   5  11        3.35       25.60     18.37 o 
  15   5  11       42.80       48.90     25.88 o 
  17   5  11       15.32       27.23     30.72 o 
 -20   6  11       65.62       67.59     25.71 o 
 -18   6  11        6.91       18.15     13.57 o 
 -16   6  11       92.10       47.69     21.04 o 
 -14   6  11        1.06        5.48      7.36 o 
 -12   6  11       11.39       18.52     15.80 o 
 -10   6  11      113.62       66.93     21.08 o 
  -8   6  11        0.09       12.39     12.87 o 
  -6   6  11     2921.85     2965.37     76.65 o 
  -4   6  11        0.35       13.25     16.75 o 
  -2   6  11      268.04      322.09     82.48 o 
   0   6  11      148.26      207.49     36.25 o 
   2   6  11      610.63      560.20     41.35 o 
   4   6  11      126.27      107.70     47.53 o 
   6   6  11      985.85      985.17     90.05 o 
   8   6  11      152.74      173.49     79.91 o 
  10   6  11      130.74      115.68     55.95 o 
  12   6  11      308.14      305.40     86.39 o 
  14   6  11        0.14       40.99     30.58 o 
  16   6  11      152.14      145.48     49.85 o 
 -17   7  11       72.80       62.24     18.08 o 
 -15   7  11        0.28        8.78     12.37 o 
 -13   7  11       62.26       44.38     16.56 o 
 -11   7  11        4.51       12.23      8.31 o 
  -9   7  11       29.80       16.19     12.42 o 
  -7   7  11       91.02       84.27     40.40 o 
  -5   7  11      206.78      168.42     42.93 o 
  -3   7  11        6.81       24.22     14.83 o 
  -1   7  11        4.28       17.09     18.19 o 
   1   7  11      132.70      110.96     35.84 o 
   3   7  11      262.02      232.44     73.08 o 
   5   7  11       24.70       20.25     11.90 o 
   7   7  11       85.69       75.76     37.48 o 
   9   7  11       34.17       51.20     24.68 o 
  11   7  11        7.56       29.45     30.16 o 
  13   7  11       10.68        4.89     27.19 o 
 -12   8  11       68.12       43.68     20.24 o 
 -10   8  11       10.01       16.23      7.65 o 
  -8   8  11        3.21        6.31     11.72 o 
  -6   8  11      289.47      297.48     40.73 o 
  -4   8  11       20.29        6.48     18.39 o 
  -2   8  11      102.65       84.85     24.66 o 
   0   8  11        6.17       24.06     24.22 o 
   2   8  11        2.39       29.75     21.33 o 
   4   8  11       63.17       33.23     32.21 o 
   6   8  11        0.02        4.65     29.24 o 
 -26   0  12       92.26       39.19     43.95 o 
 -24   0  12     1199.22     1009.27     74.08 o 
 -22   0  12       48.44      124.67     68.34 o 
 -20   0  12     2946.05     3267.53    146.37 o 
 -18   0  12      135.97      256.51    172.56 o 
 -16   0  12     1415.34     1484.26     90.85 o 
 -14   0  12      685.38      653.63     54.06 o 
 -12   0  12      141.22      149.02     37.91 o 
 -10   0  12      591.89      639.48     39.99 o 
  -8   0  12      169.04      155.42     35.01 o 
  -6   0  12     4976.81     5473.62    284.76 o 
  -4   0  12    13962.36    14891.74    168.69 o 
  -2   0  12     1240.48     1098.48     93.95 o 
   0   0  12     3813.04     4255.25     97.00 o 
   2   0  12      969.92     1040.63     72.60 o 
   4   0  12      125.73      252.34     76.59 o 
   6   0  12      477.71      533.83     52.92 o 
   8   0  12     1005.47      954.00     77.62 o 
  10   0  12     3948.58     4366.16    144.88 o 
  12   0  12      351.93      300.18     99.01 o 
  14   0  12      790.20      757.07     57.94 o 
  16   0  12      414.12      418.84    153.99 o 
  18   0  12        6.38       45.93     34.57 o 
  20   0  12       94.73       63.20     37.91 o 
 -25   1  12        2.59       14.71     25.89 o 
 -23   1  12      273.58      156.75     68.79 o 
 -21   1  12      433.59      535.37     64.09 o 
 -19   1  12      224.86      258.11     86.46 o 
 -17   1  12     1160.16     1264.59     76.40 o 
 -15   1  12       65.23       50.05     15.56 o 
 -13   1  12      815.52      692.47     42.65 o 
 -11   1  12       99.11       74.60     20.92 o 
  -9   1  12       27.46       23.38     16.28 o 
  -7   1  12      532.19      598.20     34.27 o 
  -5   1  12     1032.58     1153.53     42.37 o 
  -3   1  12      860.11      712.96     52.97 o 
  -1   1  12      156.98      153.49     37.82 o 
   1   1  12     4692.92     4880.63    174.55 o 
   3   1  12     2266.45     2482.47     81.27 o 
   5   1  12        0.93       -0.71     20.76 o 
   7   1  12     3381.62     3396.30     64.68 o 
   9   1  12      537.46      556.37     46.57 o 
  11   1  12      660.33      666.89     79.20 o 
  13   1  12     1438.95     1435.50     71.41 o 
  15   1  12        1.00       12.44     13.84 o 
  17   1  12        1.47       18.50     15.25 o 
  19   1  12      237.80      213.79     47.23 o 
  21   1  12       53.33       53.45     28.17 o 
 -24   2  12       15.19       20.65     12.73 o 
 -22   2  12      106.52      113.97     49.82 o 
 -20   2  12       19.18       27.93     23.18 o 
 -18   2  12      807.67      857.37     88.43 o 
 -16   2  12      958.71      926.02     72.57 o 
 -14   2  12      602.67      657.84     45.82 o 
 -12   2  12       38.65       55.21     19.34 o 
 -10   2  12      342.72      334.79     48.64 o 
  -8   2  12      888.33      808.67     35.86 o 
  -6   2  12      104.25       85.21     20.17 o 
  -4   2  12      591.56      497.94     31.99 o 
  -2   2  12      294.97      345.72     41.18 o 
   0   2  12       53.63       33.58     19.44 o 
   2   2  12      902.80      717.05     30.07 o 
   4   2  12      483.19      540.94     39.83 o 
   6   2  12      361.00      393.58     39.58 o 
   8   2  12      183.57      178.01     39.41 o 
  10   2  12     2505.31     2224.37     57.30 o 
  12   2  12     1514.87     1655.13     66.98 o 
  14   2  12      291.98      285.82     65.20 o 
  16   2  12      599.20      666.18     93.13 o 
  18   2  12      128.27      113.41     40.72 o 
  20   2  12      161.50      150.28     64.17 o 
 -23   3  12      115.29      150.06     37.36 o 
 -21   3  12        7.24        6.39     27.58 o 
 -19   3  12        0.23      -22.70     26.37 o 
 -17   3  12      483.11      460.80    120.84 o 
 -15   3  12     1416.98     1521.94    117.26 o 
 -13   3  12      114.67       86.76     29.96 o 
 -11   3  12      160.13      210.11     33.63 o 
  -9   3  12       77.41       64.07     23.36 o 
  -7   3  12        8.70       24.37     13.37 o 
  -5   3  12      447.34      532.41     34.40 o 
  -3   3  12      401.21      400.22     36.09 o 
  -1   3  12      236.09      244.47     40.76 o 
   1   3  12      619.66      734.82     35.42 o 
   3   3  12      305.68      258.17     55.79 o 
   5   3  12      858.78      860.22     62.96 o 
   7   3  12      178.90      128.36     33.06 o 
   9   3  12      175.35      133.58     34.38 o 
  11   3  12      235.88      234.55     71.13 o 
  13   3  12       66.32       75.35     29.42 o 
  15   3  12       38.22       56.20     36.86 o 
  17   3  12      395.65      440.24     93.63 o 
  19   3  12      939.47      756.69    177.35 o 
 -22   4  12      153.17      173.72     72.18 o 
 -20   4  12       47.15       52.35     30.47 o 
 -18   4  12       71.32       18.78     23.96 o 
 -16   4  12      164.54      113.89     54.44 o 
 -14   4  12      128.83      102.39     37.64 o 
 -12   4  12     3157.13     3267.99     69.28 o 
 -10   4  12      145.39      150.73     42.27 o 
  -8   4  12     2653.30     2795.73     76.50 o 
  -6   4  12      527.51      489.22     41.12 o 
  -4   4  12      440.84      386.41     62.62 o 
  -2   4  12       23.91       31.64     19.86 o 
   0   4  12      155.45      168.36     44.28 o 
   2   4  12      334.80      419.56     40.82 o 
   4   4  12     1788.30     1692.56    132.18 o 
   6   4  12      510.94      481.00     32.94 o 
   8   4  12      289.41      366.04     51.06 o 
  10   4  12       13.38       27.33     25.06 o 
  12   4  12      130.02      110.06     63.44 o 
  14   4  12       95.38      108.87     49.06 o 
  16   4  12      101.80      134.11     41.63 o 
  18   4  12       50.82       79.43     45.46 o 
 -21   5  12       64.33       60.22     26.97 o 
 -19   5  12        6.26       13.74     28.69 o 
 -17   5  12      349.19      335.54     55.77 o 
 -15   5  12      401.99      451.53     34.65 o 
 -13   5  12       12.81        4.82     14.06 o 
 -11   5  12        0.27       28.49     19.15 o 
  -9   5  12       84.60      111.91     34.90 o 
  -7   5  12        8.75       25.07     19.87 o 
  -5   5  12        1.03        5.70     16.89 o 
  -3   5  12      129.24       71.81     30.13 o 
  -1   5  12      145.55      174.01     35.35 o 
   1   5  12       87.43      116.20     35.30 o 
   3   5  12      101.56      111.74     42.57 o 
   5   5  12       13.26       21.81     18.61 o 
   7   5  12       18.05       55.84     30.72 o 
   9   5  12       56.69       48.30     30.25 o 
  11   5  12       41.61       41.35     28.00 o 
  13   5  12        0.02       35.24     37.64 o 
  15   5  12       26.70       17.36     22.08 o 
 -18   6  12       81.57       65.14     17.03 o 
 -16   6  12        1.61      -13.32     16.62 o 
 -14   6  12        8.06       -7.79     17.13 o 
 -12   6  12       24.39       13.47     13.32 o 
 -10   6  12      158.75      152.99     35.33 o 
  -8   6  12      342.29      305.78     75.87 o 
  -6   6  12       14.54       18.02     24.86 o 
  -4   6  12      196.78      165.87     40.72 o 
  -2   6  12       28.04       11.56     17.95 o 
   0   6  12      326.60      302.34     39.23 o 
   2   6  12       11.00       33.19     17.59 o 
   4   6  12        3.31        2.01     29.00 o 
   6   6  12      281.47      250.07     48.27 o 
   8   6  12       77.98       69.14     46.01 o 
  10   6  12        1.82       51.32     35.94 o 
  12   6  12        0.84       10.72     35.70 o 
 -13   7  12       32.29       30.38     17.14 o 
 -11   7  12       19.15       28.91     17.28 o 
  -9   7  12        4.16       10.10     12.44 o 
  -7   7  12      143.58       89.20     28.18 o 
  -5   7  12       22.79       37.05     14.99 o 
  -3   7  12        8.34       16.58     14.87 o 
  -1   7  12      194.18      154.88     50.67 o 
   1   7  12        0.77       13.03     23.36 o 
   3   7  12      161.70      174.98     55.93 o 
   5   7  12        4.07       15.82     20.73 o 
   7   7  12        7.37       25.53     16.23 o 
   9   7  12      148.47      144.69     47.42 o 
  -4   8  12        5.59       18.69     25.21 o 
  -2   8  12      404.20      408.94     76.19 o 
   0   8  12        1.81        5.28     28.98 o 
 -23   1  13       15.60       72.40     36.64 o 
 -21   1  13      358.19      333.78     58.88 o 
 -19   1  13      121.49      152.40     62.61 o 
 -17   1  13      127.79      108.42     44.99 o 
 -15   1  13      115.77      151.41     63.05 o 
 -13   1  13      661.78      680.20     60.50 o 
 -11   1  13       68.08       74.23     22.19 o 
  -9   1  13      589.86      465.97     41.36 o 
  -7   1  13      740.73      723.96     46.95 o 
  -5   1  13     1285.53     1115.20     43.14 o 
  -3   1  13       59.19      100.07     36.79 o 
  -1   1  13       10.59       13.11     17.54 o 
   1   1  13      290.29      278.12     50.58 o 
   3   1  13      484.16      352.26     76.90 o 
   5   1  13      748.74      814.24     50.15 o 
   7   1  13       65.45       60.51     27.09 o 
   9   1  13      106.20       76.90     29.65 o 
  11   1  13      104.35      118.67     31.83 o 
  13   1  13       57.44       91.25     33.21 o 
  15   1  13      201.70      184.06     56.39 o 
  17   1  13       36.30       12.15     21.35 o 
 -22   2  13        0.73       59.32     50.40 o 
 -20   2  13       23.68       34.81     27.73 o 
 -18   2  13       32.49       44.25     32.29 o 
 -16   2  13       54.07       74.04     31.08 o 
 -14   2  13      426.85      368.98    101.95 o 
 -12   2  13        0.08       21.29     17.40 o 
 -10   2  13        1.04       32.04     21.94 o 
  -8   2  13      222.66      226.12     38.32 o 
  -6   2  13        8.48       25.11     14.84 o 
  -4   2  13       49.91       52.44     16.40 o 
  -2   2  13        0.70       -3.95     14.77 o 
   0   2  13      592.62      551.76     41.02 o 
   2   2  13      124.69      129.37     39.33 o 
   4   2  13       74.69       93.10     25.77 o 
   6   2  13      318.90      340.07     78.63 o 
   8   2  13      468.12      524.10     40.66 o 
  10   2  13      259.89      200.43     49.19 o 
  12   2  13      142.25      106.01     32.55 o 
  14   2  13       65.01       92.25     37.94 o 
  16   2  13       93.38       43.31     31.88 o 
  18   2  13        9.68      -13.27     39.46 o 
 -21   3  13      174.19      190.19     64.84 o 
 -19   3  13      402.90      322.52    100.65 o 
 -17   3  13      122.37      110.92     29.76 o 
 -15   3  13       39.96       20.50     14.72 o 
 -13   3  13      399.51      397.08     39.33 o 
 -11   3  13       60.04       52.66     26.35 o 
  -9   3  13      179.75      196.65     32.99 o 
  -7   3  13      744.82      685.65     46.75 o 
  -5   3  13      619.63      585.41     35.55 o 
  -3   3  13     1103.47     1056.92     58.52 o 
  -1   3  13      180.82      205.61     40.24 o 
   1   3  13       37.72       24.98     19.50 o 
   3   3  13      281.77      268.00     79.71 o 
   5   3  13       96.80       59.80     21.50 o 
   7   3  13      152.62       94.09     30.03 o 
   9   3  13      118.94       98.68     38.78 o 
  11   3  13        5.91        1.95     11.21 o 
  13   3  13      134.59      155.19     76.15 o 
  15   3  13        4.68       26.34     22.51 o 
 -20   4  13      131.40       92.23     39.15 o 
 -18   4  13      126.33      141.14     51.17 o 
 -16   4  13       29.64       18.25     16.06 o 
 -14   4  13      562.25      511.65     54.30 o 
 -12   4  13        0.48       13.66     12.68 o 
 -10   4  13       50.79       38.77     22.26 o 
  -8   4  13      155.86      112.24     37.98 o 
  -6   4  13       30.60       62.85     30.65 o 
  -4   4  13     2105.89     2243.90    116.73 o 
  -2   4  13      173.65      154.90     42.08 o 
   0   4  13     2584.87     2512.90     63.77 o 
   2   4  13      110.20       72.20     24.12 o 
   4   4  13        1.60        9.01     15.35 o 
   6   4  13      219.25      186.37     52.01 o 
   8   4  13        0.33       16.74      9.34 o 
  10   4  13       15.02       45.99     33.74 o 
  12   4  13      136.54       45.07     44.66 o 
  14   4  13       64.75       41.98     45.71 o 
 -17   5  13       64.81       53.31     24.80 o 
 -15   5  13        0.01       17.82     14.30 o 
 -13   5  13      120.69      117.36     35.79 o 
 -11   5  13      191.38      146.70     44.25 o 
  -9   5  13       82.09       67.91     19.05 o 
  -7   5  13      771.34      667.09     62.13 o 
  -5   5  13      350.41      352.21     62.33 o 
  -3   5  13      408.15      379.60     72.19 o 
  -1   5  13       87.11       61.81     26.78 o 
   1   5  13      119.76      137.58     25.14 o 
   3   5  13       64.14       78.16     31.50 o 
   5   5  13       83.04      102.43     43.49 o 
   7   5  13       70.68       34.34     25.45 o 
   9   5  13      203.89      205.33     77.03 o 
  11   5  13       38.55       36.22     21.95 o 
  13   5  13       76.70       96.96     62.94 o 
 -14   6  13      220.97      194.83     35.90 o 
 -12   6  13       57.28       45.70     21.38 o 
 -10   6  13       12.00       28.44     15.49 o 
  -8   6  13       24.54       22.15     12.71 o 
  -6   6  13      100.42      123.35     31.57 o 
  -4   6  13      132.46      159.65     34.81 o 
  -2   6  13      224.06      225.42     48.93 o 
   0   6  13      264.52      188.50     49.77 o 
   2   6  13      304.47      431.96     63.90 o 
   4   6  13       22.48       47.59     30.40 o 
   6   6  13        0.53        7.46     23.96 o 
   8   6  13      124.29       89.34     36.91 o 
  -7   7  13       10.27       17.97     15.09 o 
  -5   7  13       82.99       72.60     22.17 o 
  -3   7  13        9.01       40.67     17.90 o 
  -1   7  13       26.16        6.09     14.42 o 
   1   7  13      145.30      109.62     37.13 o 
   3   7  13      230.20      281.57     86.35 o 
 -20   0  14      199.88      215.79     64.58 o 
 -18   0  14       79.21       70.05     42.96 o 
 -16   0  14       12.24       50.05     67.36 o 
 -14   0  14      285.21      293.19    164.13 o 
 -12   0  14      492.05      495.57     49.15 o 
 -10   0  14       20.01       16.41     25.44 o 
  -8   0  14     5157.32     5460.15    140.77 o 
  -6   0  14     4507.35     4401.68    212.43 o 
  -4   0  14     2393.03     2799.53    105.05 o 
  -2   0  14     1553.33     1851.91    234.85 o 
   0   0  14       60.53       42.20     29.89 o 
   2   0  14      156.67      149.64     48.91 o 
   4   0  14      180.02      159.57     46.53 o 
   6   0  14     2325.54     2615.36     82.80 o 
   8   0  14      669.13      623.61    166.51 o 
  10   0  14     1069.61     1164.55     72.35 o 
  12   0  14      359.91      261.67    102.70 o 
  14   0  14      261.44      181.53     66.65 o 
 -21   1  14       92.91       59.83     37.57 o 
 -19   1  14       85.21       93.97     33.04 o 
 -17   1  14      153.26      129.62     46.69 o 
 -15   1  14      483.97      498.39     52.71 o 
 -13   1  14       48.13       56.76     25.02 o 
 -11   1  14      500.16      445.24     63.10 o 
  -9   1  14      549.30      543.11     48.59 o 
  -7   1  14      293.32      265.24     79.11 o 
  -5   1  14        4.21       18.68     17.20 o 
  -3   1  14      324.71      270.28     61.48 o 
  -1   1  14      104.98      101.61     22.10 o 
   1   1  14      529.72      423.96     51.83 o 
   3   1  14        0.34       -8.20     19.49 o 
   5   1  14       95.58      101.68     30.74 o 
   7   1  14       72.20       65.73     21.84 o 
   9   1  14      296.76      222.06     48.15 o 
  11   1  14      150.43      128.94     48.09 o 
  13   1  14       47.83       47.36     21.17 o 
  15   1  14       69.24       72.36     24.15 o 
 -20   2  14      161.36      119.59     33.93 o 
 -18   2  14       95.66      142.80     54.01 o 
 -16   2  14       68.94      116.95     51.39 o 
 -14   2  14       39.79       37.48     24.72 o 
 -12   2  14      405.32      391.92     34.66 o 
 -10   2  14      138.18      167.75     40.90 o 
  -8   2  14     1065.43     1034.48     48.15 o 
  -6   2  14      263.65      190.18     44.88 o 
  -4   2  14      311.54      291.67     51.32 o 
  -2   2  14       95.22       63.00     21.86 o 
   0   2  14      100.24      127.22     31.03 o 
   2   2  14      983.90     1097.63     62.81 o 
   4   2  14      331.43      396.06     40.99 o 
   6   2  14      136.26      102.88     29.17 o 
   8   2  14       59.88       33.27     22.52 o 
  10   2  14        0.32        5.12     21.32 o 
  12   2  14       41.81       56.97     22.22 o 
  14   2  14       22.79       50.94     29.70 o 
 -19   3  14       77.79       76.21     41.69 o 
 -17   3  14      245.04      243.70     98.79 o 
 -15   3  14      471.18      377.64     94.43 o 
 -13   3  14      410.94      429.18     55.55 o 
 -11   3  14      267.15      150.38     36.74 o 
  -9   3  14       63.85       58.99     27.22 o 
  -7   3  14       85.69       67.46     33.45 o 
  -5   3  14        7.68       15.18     27.49 o 
  -3   3  14      462.16      621.93     52.20 o 
  -1   3  14        9.35       39.98     29.66 o 
   1   3  14        3.47       10.03     16.19 o 
   3   3  14      112.91       96.83     22.95 o 
   5   3  14       85.12       65.45     18.89 o 
   7   3  14       90.26       63.08     24.10 o 
   9   3  14       15.68       12.72     16.07 o 
  11   3  14        4.45       15.42     13.86 o 
  13   3  14        7.60       42.69     36.21 o 
 -16   4  14      228.88      177.70     67.30 o 
 -14   4  14      214.29      252.83     40.32 o 
 -12   4  14      456.29      424.95     55.91 o 
 -10   4  14      788.05      832.00     63.92 o 
  -8   4  14       80.94       93.09     21.79 o 
  -6   4  14        0.27       -0.90     17.71 o 
  -4   4  14        9.62       20.26     15.36 o 
  -2   4  14       26.51       29.49     12.96 o 
   0   4  14        0.08       20.05     13.17 o 
   2   4  14        3.63       31.71     13.26 o 
   4   4  14      425.12      393.91     41.96 o 
   6   4  14        0.14        7.99     17.95 o 
   8   4  14       61.34       51.93     23.54 o 
  10   4  14       52.39       38.24     33.68 o 
 -13   5  14       27.12       35.49     21.26 o 
 -11   5  14       71.29       72.60     26.87 o 
  -9   5  14        6.03       14.13     11.89 o 
  -7   5  14      119.68      126.44     41.83 o 
  -5   5  14        1.02       43.98     24.32 o 
  -3   5  14      392.88      338.24     92.57 o 
  -1   5  14      149.23      143.83     39.02 o 
   1   5  14        6.83       11.49     18.24 o 
   3   5  14      164.72      158.90     57.95 o 
   5   5  14       52.01       31.80     36.85 o 
   7   5  14      208.92      168.76    102.54 o 
  -8   6  14       31.53       23.44     19.98 o 
  -6   6  14      270.18      251.19     71.30 o 
  -4   6  14      214.56      157.41     51.26 o 
  -2   6  14      432.22      506.99     71.53 o 
   0   6  14       46.83       69.94     36.23 o 
   2   6  14        2.66       32.17     26.24 o 
 -17   1  15       14.18       30.40     29.68 o 
 -15   1  15        1.97       60.82     31.62 o 
 -13   1  15       69.90       34.86     24.50 o 
 -11   1  15      141.40      203.63     38.22 o 
  -9   1  15       11.42       29.53     18.33 o 
  -7   1  15        5.85        9.91     17.50 o 
  -5   1  15       17.33       38.14     20.68 o 
  -3   1  15       55.52       77.87     27.19 o 
  -1   1  15        0.00       14.63     16.41 o 
   1   1  15      197.70      218.48     43.49 o 
   3   1  15       50.43       47.08     31.51 o 
   5   1  15      110.88      103.20     32.03 o 
   7   1  15      125.08       85.55     33.30 o 
   9   1  15        7.15       25.06     17.25 o 
  11   1  15       36.55       40.25     16.07 o 
 -16   2  15      275.24      331.60     56.76 o 
 -14   2  15       24.69       32.97     26.13 o 
 -12   2  15       65.49       58.04     18.46 o 
 -10   2  15       22.51       23.26     13.87 o 
  -8   2  15       20.68       15.61     21.95 o 
  -6   2  15      208.66      186.50     57.63 o 
  -4   2  15      106.98       74.59     27.72 o 
  -2   2  15      162.83      127.45     34.08 o 
   0   2  15        5.35       16.40     16.33 o 
   2   2  15      251.14      214.77     49.58 o 
   4   2  15        6.58       41.40     13.77 o 
   6   2  15        0.78        9.76     13.91 o 
   8   2  15      161.51      162.80     37.64 o 
  10   2  15        2.79        8.78     18.25 o 
 -15   3  15        2.19       21.73     28.66 o 
 -13   3  15      110.01      110.15     33.53 o 
 -11   3  15        0.56       16.12     15.01 o 
  -9   3  15      232.25      154.15     56.88 o 
  -7   3  15       23.02       18.36     14.45 o 
  -5   3  15       17.93       25.39     19.66 o 
  -3   3  15      192.39      203.33     38.86 o 
  -1   3  15       50.16       33.16      9.99 o 
   1   3  15      313.93      330.76    106.96 o 
   3   3  15       59.66       43.94     23.88 o 
   5   3  15      113.38      129.71     37.63 o 
   7   3  15        4.66       38.96     23.16 o 
   9   3  15       85.49      112.03     31.68 o 
 -12   4  15       52.72       68.30     25.47 o 
 -10   4  15        7.12       14.52     16.26 o 
  -8   4  15        2.29        4.42     12.84 o 
  -6   4  15        0.19       15.07     14.82 o 
  -4   4  15        2.77       18.49     13.85 o 
  -2   4  15        8.22       18.05     16.31 o 
   0   4  15      271.95      212.34     69.74 o 
   2   4  15       12.80       39.73     17.42 o 
   4   4  15        0.94        3.08     17.57 o 
   6   4  15       65.86       87.99     27.25 o 
  -7   5  15      217.71      323.77     59.89 o 
  -5   5  15      174.87      227.60     35.58 o 
  -3   5  15      144.75      154.11     41.02 o 
  -1   5  15       16.53       49.17     22.12 o 
   1   5  15      175.76      160.96     36.55 o 
 -12   0  16       27.80       28.25     29.15 o 
 -10   0  16      802.39      765.09    173.23 o 
  -8   0  16       24.94       44.69     16.85 o 
  -6   0  16        1.94       21.59     22.54 o 
  -4   0  16        7.07       33.66     18.44 o 
  -2   0  16      641.31      638.53     85.83 o 
   0   0  16      288.01      314.16    122.46 o 
   2   0  16       13.06        8.01     20.75 o 
   4   0  16        5.58       13.42     22.87 o 
   6   0  16        8.98       32.14     25.24 o 
 -13   1  16      210.48      257.21     49.86 o 
 -11   1  16        0.02       25.45     17.87 o 
  -9   1  16       28.32       25.92     16.52 o 
  -7   1  16       57.37       43.69     16.55 o 
  -5   1  16      108.74       70.81     25.59 o 
  -3   1  16        0.64       -4.68     19.48 o 
  -1   1  16      280.09      256.60     57.22 o 
   1   1  16       21.39       36.70     19.88 o 
   3   1  16       45.26       67.85     24.07 o 
   5   1  16        0.12       11.22     18.15 o 
 -10   2  16        5.89       20.66     14.95 o 
  -8   2  16       64.86       50.71     24.26 o 
  -6   2  16       19.08       42.25     22.74 o 
  -4   2  16      114.38      146.67     43.10 o 
  -2   2  16      128.82       96.35     30.14 o 
   0   2  16      262.39      223.33     49.98 o 
   2   2  16      246.40      252.52     76.86 o 
   4   2  16      282.32      229.59     49.56 o 
  -7   3  16       14.92       24.65     16.83 o 
  -5   3  16       70.56       76.05     29.26 o 
  -3   3  16        8.26        1.29     14.48 o 
  -1   3  16      145.26      156.70     35.12 o 
   1   3  16      137.22       81.35     38.59 o 
                                                 
